# Supplementary material for: Study of the mechanism by gentiopicroside protects against skin fibroblast glycation damage via the RAGE pathway
Source: Sci Rep. 2024 Feb 26;14:4685. doi: 10.1038/s41598-024-55525-4 (PMC10897486; doi:10.1038/s41598-024-55525-4)
Supplement: Supplementary file 1 — Supplementary Information 1. [file 41598_2024_55525_MOESM1_ESM.xlsx]

## Sheet: Figure 1A
Gentianoside Targets	Skin-related genes	Skin-related gene-gentianoside target intersection
TNF	FBN1	CTNNB1
IL6	TYR	PIK3CA
SOD	DSP	IL6
PTGS2	MC1R	AKT1
AKT1	TP53	TNF
GBA	COL7A1	VEGFA
CAT	TGM5	STK11
GRIN2B	BRAF	CXCL8
GORASP1	NRAS	GBA
SREBF1	KIT	INS
AST	CDKN2A	NLRP3
GPT	PTEN	CCND1
MAPK14	FLG	NFKB1
NLRP3	ADAM17	PTGS2
PPARA	LMNA	SERPINA3
ALP	MAP2K1	CASP3
SERPINA3	CTNNB1	CAT
CCND1	HRAS	BCL2
PYCARD	OCA2	MAPK14
ANXA5	ABCA12	AQP5
MPO	CDSN	PPARA
GRIN2A	KRT14	MPO
NR1H4	COL17A1	SREBF1
MAPKK	PKP1	MAPK8
BCL2	CSTA	GRIN2B
CASP3	KRT5	MMP10
CASP1	PIK3CA	ANXA5
HCT	EGFR	CASP1
CYP3A4	COL1A1	AXIN2
PRKAA2	ZMPSTE24	TNFRSF11A
AMY	KRT1	RFC2
SEMA4B	TYRP1	NR1H4
IS	PLEC	GPT
INOS	KITLG	ARSA
GABPA	HCCS	AMELX
ACHE	GNAQ	DKK1
PI3K	KRAS	GCLC
QIN	FLG2	CYP3A4
MtlR	SLC45A2	G6PC1
INS	KRT10	ACHE
WG	NDUFB11	WG
NFKB1	IL6	DGAT2
PCAD	FGFR3	CCNE1
CTNNB1	GNA11	PYCARD
MAPK8	ATP6V0A2	SP7
CXCL8	ELN	GRIN2A
DXS	PSORS1C1	PCK1
CYP	IAH1	NFATC2
GPX	ITGB4	CYP2B6
MMP10	ERCC2	PRKAA2
DXR	TUBB	SSTR2
HDS	COX7B	GORASP1
VP6	LRRC56	CYP2A6
PIK3CA	IL10	SGCB
AXIN2	TP63	PCK2
MLCP	HERC2	PPP1R12A
CYP8B1	CTLA4	SEMA4B
MSU	COL1A2	VIPR2
PDF	TGM1	GABPA
IPP	DSC3	PDK1
catA	FLG-AS1	PDF
G6PC1	FERMT1	SLC10A2
PDK1	ASIP	CYP8B1
GSP	XPA	CYB5D2
DGAT2	MITF	IPP
ATG8	MMP1
VIPR2	MAPRE2
NFATC2	AKT1
VEGFA	HLA-DRB1
SLC10A2	TWIST2
PCK1	IFNG
PPP1R12A	LORICRIN
CCNE1	FBLN5
Mrp 4	KRT16
DKK1	GJB2
PCK2	CHST8
AQP5	CCR6
AMELX	LAMC2
SSTR2	CYLD
NSS	STAT1
STK11	LAMA3
GCLC	NF1
IP3R	TNF
RYR	XPC
TNFRSF11A	GJA1
HMGR	DDB2
RFC2	PTCH1
CYP2A6	STAT3
5-HT4	COL3A1
MTL	SPINK5
CYB5D2	ERCC3
SP7	LAMB3
MEK 1	IRF4
GSK3b	TERT
ARSA	ALOXE3
SGCB	HLA-B
gst	DSG1
FAK	KRT17
CYP2B6	FGFR2
Rb1	ALOX12B
	POMC
	ALB
	COL5A1
	ERCC6
	PDGFRB
	ITGA6
	GNAS
	ERCC4
	IKBKG
	MSH6
	MSH2
	ABCC6
	MMP2
	RAF1
	CDK4
	GJB3
	ATP2A2
	MAP2K2
	IL7
	JUP
	MIR203A
	ERCC5
	MTX2
	PNPLA1
	MLH1
	KRT2
	SNAPC5
	ALDH18A1
	NOD2
	GJB6
	CDH1
	POLH
	CCN2
	SMARCAD1
	DST
	PYCR1
	TST1
	TST2
	IL1B
	ATM
	ERCC1
	RECQL4
	TGFB1
	SOX10
	SMO
	IVL
	TMC8
	SERPINB8
	FAS
	BRCA2
	FLCN
	PDGFB
	TGFBR1
	SLC24A5
	FOXP3
	KLHL24
	BRCA1
	TGFBR2
	CAST
	CTSB
	PTPN11
	SNHG31
	PRKAR1A
	SNAI2
	CARD14
	PPARG
	GGCX
	ECM1
	PI3
	CD28
	ENPP1
	ERAP1
	ERBB2
	NLRP1
	COL5A2
	RSPO1
	MVK
	HLA-A
	PMS2
	VEGFA
	STK11
	TNFRSF1B
	LOX
	CAV1
	PDGFRA
	CASP14
	CXCL8
	DCT
	TSC2
	GJB4
	PLOD1
	ASPRV1
	TMC6
	PORCN
	EGF
	KRT9
	IL4
	CHST14
	EDAR
	PTPN22
	ENG
	FGFR1
	CD4
	WNT10A
	BLM
	NIPAL4
	FGF2
	BAP1
	B4GALT7
	SLURP1
	TLR2
	PAX3
	HFE
	IL36RN
	SASH1
	MAPK1
	IL2
	CLCN6
	PIK3R1
	B2M
	ATP2C1
	PALB2
	FLT4
	IL1A
	EZH2
	MTOR
	CIB1
	FANCC
	MIR21
	MDM2
	MYO5A
	TRAF3IP2
	SMAD4
	NOTCH1
	ELANE
	MMP9
	SULT2B1
	RET
	TNFRSF1A
	EFEMP2
	VDR
	IL17A
	ADAMTS2
	PEPD
	UROD
	HLA-C
	CREBBP
	TLR4
	SDR9C7
	CDKN1A
	CYP4F22
	AKT3
	TSC1
	CERS3
	IL13
	SUFU
	SLC2A10
	IL17F
	MEFV
	CASP8
	KRT6A
	DSG4
	GBA
	ADA2
	PTCH2
	SMAD3
	EDA
	DKC1
	WRN
	SLC24A4
	INS
	CHUK
	NLRP3
	MFN2
	DLL4
	ATP7A
	INSR
	IL2RA
	FLNA
	IL17RA
	IGF1
	RIN2
	ERCC8
	TINF2
	IRF5
	APC
	CPOX
	ESR1
	MEN1
	NOTCH3
	ADA
	MYC
	CCL27
	RAG1
	KWE
	HLA-DQB1
	SDHB
	ODC1
	DSG3
	EXPH5
	IL31RA
	TRPV3
	TREX1
	MLANA
	TGFB2
	DEFB4A
	IFNA1
	FH
	VEGFC
	EDNRB
	RASA1
	AR
	PPOX
	AEBP1
	XYLT2
	MLPH
	GLS
	MME
	CSF2
	RAB27A
	RTEL1
	SDHD
	FASLG
	KRT83
	ICAM1
	IL1RN
	STS
	B3GALT6
	NPM1
	IL5
	MBTPS2
	CD79A
	S100A7
	CCND1
	ARID1B
	EDARADD
	GLA
	NTRK1
	C1S
	CHEK2
	C1R
	TGFB3
	ATRIP
	CTSC
	STAT4
	EDN1
	MIR155
	FOS
	NBN
	KLK7
	POLR1C
	LIPN
	ZNF469
	MIR17
	RAG2
	ADAR
	PRTN3
	IL23R
	ITGB2
	XYLT1
	NFKB1
	TEK
	CD34
	TFAP2A
	RAD51
	SOS1
	RAC1
	LTBP3
	SHOC2
	FGF23
	IFIH1
	KRT15
	MET
	TNXB
	HPS3
	ALK
	ELOVL4
	ITGA3
	CCL2
	USB1
	LEMD3
	EBP
	C4A
	PTGS2
	GATA1
	FKBP14
	IGF1R
	PERP
	NOTCH2
	BMS1
	UROS
	SPP1
	ACTB
	IL31
	XRCC2
	CDKN2B
	DDR2
	TERC
	EFEMP1
	CLEC7A
	EPCAM
	SHEP8
	GORAB
	KRT6B
	RB1
	FGF7
	CLDN1
	CARMIL2
	SELE
	FN1
	IDH1
	GLI3
	ANTXR2
	LBR
	ABCC9
	SYK
	POFUT1
	XRCC3
	PDCD1
	LIG4
	FECH
	MIR34A
	OSMR
	VIM
	THBS1
	KDSR
	CD8A
	SERPINA3
	DOCK8
	FUCA1
	LYST
	AIRE
	KRT7
	AP3B1
	CASP3
	MIR146A
	TPCN2
	APOE
	IRF6
	SAMHD1
	STING1
	S100B
	JUN
	KRT10-AS1
	GSN
	BTD
	ARAF
	PSTPIP1
	IFNA2
	CST6
	ANTXR1
	KRT8
	CD44
	CAT
	NHP2
	CDKN1B
	IL18
	SLC27A4
	HPS5
	FANCA
	ST14
	GLI2
	KL
	SMARCA2
	NFE2L2
	MUTYH
	HLA-DPB1
	FREM2
	TRPS1
	MIR205
	HPS6
	NF2
	NAGA
	GLI1
	SDHC
	ACE
	KRT19
	RYR1
	HPS4
	CTC1
	SMARCA4
	PCNA
	PMEL
	SLC29A3
	TNFAIP3
	FCGR2A
	PSMB8
	NAA10
	ACVRL1
	ZAP70
	MUS81
	SNRPN
	CCR1
	LZTR1
	IL17RC
	NOP10
	SLC39A13
	CCL11
	GSTM1
	F13A1
	CRP
	BCL2
	IGHE
	GALK1
	BIVM-ERCC5
	SOX9
	TGM3
	TSLP
	ITGB1
	FOXN1
	NSD1
	SOX2
	MMP14
	MAPK14
	EP300
	KNSTRN
	SPARC
	NCF1
	NFKBIA
	TRPM4
	ENO2
	CCL5
	BDNF
	SDHA
	KLLN
	ADAMTSL2
	UVSSA
	NSDHL
	DSE
	FANCD2
	CD36
	HPS1
	PAH
	MPLKIP
	CDH3
	VHL
	KLF4
	BMP6
	HBB
	CXCR3
	WRAP53
	IL2RB
	EDN3
	RNASEH2B
	BCOR
	PSEN1
	EWSR1
	FANCM
	PARN
	ATP6V1E1
	PSAP
	PECAM1
	AQP5
	NDN
	ATP6V1A
	H2AC18
	GPR143
	WDR73
	PTPRC
	CCR10
	LRP1
	HAVCR2
	CCL17
	CSF3
	KDR
	AIP
	RNASE3
	IL12RB1
	FOXC1
	MTHFR
	ABCD1
	BLOC1S6
	APOA1
	NEU1
	BRIP1
	CNC2
	HIF1A
	RAD51C
	AP1B1
	PPARA
	MTAP
	IL6ST
	MFT2
	RNASEH2C
	BLOC1S3
	KIAA0319L
	HPGD
	CAMP
	DSC1
	MYH8
	CBL
	CXCR4
	SMARCB1
	HR
	FANCL
	IL12A
	PLCB4
	WNT5A
	HLA-DQA1
	SCN9A
	CDH2
	PSENEN
	IGFBP3
	ICOSLG
	NGF
	GALNT3
	MIR31
	RIT1
	IL6R
	SAMD9
	IL2RG
	MPO
	EDNRA
	DNAJC21
	TET2
	CXCL10
	CYP1B1
	FOXE3
	POT1
	IGF2
	DDX58
	LOC113939944
	ALDH3A2
	SPRED1
	CD1A
	DTNBP1
	LTBP2
	KRT86
	KRT20
	COL6A1
	JAK3
	DICER1
	SLCO2A1
	RMRP
	BTNL2
	MGMT
	SREBF1
	CD274
	BMPR1A
	HGF
	IL7R
	PLCG2
	DCLRE1C
	KRT18
	KDF1
	DSG2
	UBE3A
	CD68
	COL6A2
	WAS
	SHH
	ZNF592
	LPIN2
	SF3B1
	CCR4
	POGLUT1
	MMP3
	NR3C1
	KRT13
	RIPK4
	MIR221
	RASGRP1
	MAPK3
	DOCK6
	ATR
	CD151
	POLE
	MYH3
	PITX2
	CCNH
	RNASEH2A
	TRAF6
	TYK2
	ACD
	NCF2
	SEC23B
	TCHH
	AQP3
	CXCL12
	HLCS
	ACTC1
	PPP1CB
	RARRES2
	HPRT1
	NSD2
	CHD7
	CTSA
	BLOC1S5
	CYBB
	PRKCD
	AOPEP
	FERMT3
	ASXL1
	XRCC1
	MAGEL2
	SLC2A1
	POMP
	POLD1
	MKI67
	C1orf68
	JAG1
	JAK2
	IL22
	RBPJ
	VCAM1
	NCSTN
	MMP13
	SLX4
	NGFR
	LOC101448202
	MIF
	DCN
	ALDH2
	GTF2H5
	CLCN7
	SERPING1
	CYP27B1
	SLC17A5
	MIR222
	CDKN1C
	MUC1
	GNA14
	CMA1
	SRC
	CP
	SLC25A24
	FCGR3B
	GSTP1
	LDLR
	TRPV4
	IKZF1
	MECP2
	PRKN
	AREG
	TOR1A
	TNFSF11
	CYP1A1
	PRDM5
	GPR101
	DSC2
	FANCI
	MIR126
	GPNMB
	BMP2
	ACTA2
	CD40
	CYBA
	EPHB4
	KNG1
	CYP26C1
	AHR
	CFTR
	MAPK8
	HLA-DPA1
	PRF1
	VWF
	NCAM1
	TAC1
	ABHD5
	PTDSS1
	PIK3R2
	S100A9
	GLMN
	UGT1A1
	FANCG
	CXCL11
	PLG
	MT-CO1
	SYP
	HFE-AS1
	EOGT
	PRKCA
	TRIP4
	BTK
	PSMB4
	FBXW7
	ITGA2
	ABCB6
	ADAM10
	SERPINA1
	KLK8
	ITGAL
	HJV
	RHOH
	ITGAM
	IKBKB
	BCL10
	TGFA
	COL6A3
	HBEGF
	RUNX1
	DEFB103B
	PEX1
	LTA
	TACR1
	PROC
	DCD
	F5
	PROS1
	TLR9
	EXT1
	LEP
	KRIT1
	SELL
	ATRIP-TREX1
	MYEF2
	CRABP2
	BGN
	PGM3
	HMOX1
	TRPM1
	SMAD2
	GLUL
	SOS2
	ADAMTS10
	TBX1
	PROM1
	GNPTAB
	H19
	GLB1
	CD163
	EXT2
	AP1S1
	SYNGAP1
	UBE3B
	TIMP1
	OTULIN
	A2ML1
	DES
	FABP5
	IL23A
	RNASE7
	LIFR
	COL4A5
	CALCA
	MSH3
	ARL6IP6
	PRMT7
	CIITA
	ARHGAP31
	CCR5
	TRAF3IP2-AS1
	PRKD1
	BSCL2
	SETD2
	MRE11
	FAM111B
	TERF2IP
	FCGR2B
	PIP
	DPP4
	TNFRSF8
	FANCF
	USP8
	SMARCE1
	RELA
	POLR3A
	GJC2
	LTBP4
	HOXC13
	RARA
	MAD2L2
	YY1
	TARS1
	HMGA2
	PSAT1
	TLR7
	POLR2F
	VIP
	XIAP
	PAX6
	VPS13B
	CCN1
	RASA2
	G6PD
	MED12
	HAMP
	MLXIPL
	DSTYK
	MYH11
	GAPDH
	DDX11
	SH3PXD2B
	U2AF1
	DMD
	SOD1
	TMEM79
	WIPF1
	ETV6
	MYHAS
	IL33
	HLA-G
	CYP19A1
	HSPA4
	IRAK1
	CD80
	CXCL9
	F2RL1
	NTHL1
	PHGDH
	KRT6C
	ASAH1
	BCL11B
	SLC6A19
	TAT
	CR2
	GATA3
	RFWD3
	CFI
	AP1S3
	MC2R
	FANCE
	RNU4ATAC
	CEACAM5
	IL1R1
	DNASE1L3
	TIMP2
	LIMK1
	TCF3
	NOS2
	TNFRSF10B
	ABL1
	SKIV2L
	RNF113A
	MAX
	NPAP1
	TBL1XR1
	F2
	MIR125A
	CHRNG
	GRIN2B
	MMP10
	USF3
	MYD88
	DHCR24
	SST
	NECTIN1
	COMT
	PIEZO1
	SLC39A4
	CASP10
	TFR2
	ACP5
	PPP1R13L
	STN1
	PCNT
	IFNB1
	CHGA
	BCL2L1
	IL12B
	AAGAB
	WNT10B
	SERPINF2
	MIR19A
	MKRN3
	CCR7
	UBAC2
	MIR210
	SLC35C1
	PLAU
	TXNRD2
	RREB1
	EFTUD2
	ANXA5
	RPS6KA3
	TCIRG1
	SLC17A9
	PDPN
	GATA6
	NCF4
	ZNF341
	KANSL1
	TALDO1
	PWRN1
	GATA2
	FLII
	CBS
	CTBP1
	TTR
	UGCG
	PTGER4
	BAX
	GHR
	EPG5
	SCN10A
	GRHL3
	ERBB4
	LURAP1L-AS1
	ALAS2
	FGFR4
	ALOX12
	CTSK
	ABCA4
	MMP12
	VCL
	STAT5B
	PGBD3
	SPRR1B
	ANKRD11
	TCF4
	COMP
	IDH2
	NOG
	CHRM3
	UBE2A
	POLG
	IL1RL2
	ZNF750
	PTGS1
	MVD
	LOC100507346
	PDCD10
	IDUA
	S100A1
	RRAS2
	TTC37
	HSPG2
	EDA2R
	RBBP8
	CD96
	NALCN
	IL10RA
	SOX18
	COL2A1
	MRAS
	VTN
	FKBP10
	LIPH
	RIPK1
	POU5F1
	TWIST1
	TAP1
	CARD9
	BMI1
	BLK
	DNASE1
	CRH
	LGALS3
	CPT2
	FANCB
	PGR
	OGG1
	CDH23
	TIA1
	AGPAT2
	ITGB3
	PMVK
	MMP8
	LOC111811965
	CASP1
	PTHLH
	KRT4
	GDNF
	STK19
	LCE2B
	AXIN2
	ADIPOQ
	C11orf65
	CCL20
	RAD50
	CDK2
	TNFRSF11A
	RAD51D
	AKT2
	BARD1
	PDE11A
	BCL6
	LYZ
	SERPINE1
	ADRB2
	KRT74
	ERG
	LRP5
	ABCB11
	CCL22
	SBDS
	TRPV1
	STIM1
	UBE2T
	PEX5
	CFH
	ABCA1
	GNAI3
	KLRC4
	AGA
	GP1BB
	XRCC4
	PARP1
	CD86
	CTCF
	PHYH
	BNC2
	IL20
	IFT140
	IL15
	SLC40A1
	MRTFA
	HYOU1
	MBL2
	MX1
	MIR193B
	SCN11A
	THBD
	FCER2
	MYLK
	FKRP
	PEX7
	GTF2E2
	MCM4
	PIGA
	TAP2
	FGA
	MAN1B1
	ETS1
	EIF2AK3
	CD1C
	RCAN2
	MIR936
	SKI
	CALR
	SRFBP1
	SATB2
	SPINK9
	TLR3
	FDFT1
	PLOD2
	GZMB
	AAAS
	CASR
	DHFR
	LAMA4
	SPTA1
	COL12A1
	KCNJ6
	CYP27A1
	KRT81
	KMT2A
	TNFSF10
	KRT31
	RMND5B
	SNORD115-1
	BMP4
	NKX2-1
	RPL5
	RECQL
	IL12A-AS1
	RHOA
	LGALS7
	HMGCR
	IFT43
	LOC107133510
	PEX2
	PNPLA2
	COL4A1
	HRH1
	HTRA1
	MIRLET7B
	MCOLN1
	STAR
	SRD5A3
	SUMF1
	LEF1
	TPO
	RTEL1-TNFRSF6B
	SERPINB13
	SETBP1
	NLRC4
	DPAGT1
	PRKACA
	HDAC4
	MIR145
	C3
	MEGF8
	IL19
	GP1BA
	CFLAR
	DDX3X
	GRN
	MAFB
	CD40LG
	LAD1
	RUNX2
	MMP7
	SERPINH1
	NPC1
	ATOD5
	ATOD6
	ATOD1
	ATP8B1
	SGSH
	TGM2
	SOCS3
	EED
	C4B
	STX11
	ANK1
	IDS
	IL36G
	CXCR1
	TNFSF15
	ABRAXAS1
	SNAI1
	STAT6
	FBN2
	STX1A
	MFSD12
	PRL
	FDPS
	MAP1B
	ATOD3
	TFRC
	MIR182
	FKBP14-AS1
	LMNB2
	IL36A
	ELN-AS1
	HGD
	GTF2IRD1
	TTC7A
	NEPRO
	RRAS
	CYBC1
	SLCO1B1
	LPL
	NAGLU
	RFC2
	PPP6C
	KCTD1
	CD207
	FREM1
	IL17D
	FRAS1
	DDX41
	APOB
	ANAPC1
	LIPA
	LOC106780803
	TCOF1
	MED13L
	CD209
	CCM2
	SNORD116-1
	CLDN4
	MSX1
	PPL
	SUZ12
	BBS2
	SMAD7
	SOD2
	RPS27
	SPTB
	THPO
	IPW
	PWAR1
	MKRN3-AS1
	IGHM
	PSORS4
	LOC106627981
	PEX3
	IL3
	F12
	PSORS5
	KLK5
	MSR1
	GTF2I
	ALPL
	TOP2A
	NSUN2
	SELP
	CD7
	RHBDF2
	CALML5
	GSTO2
	MIR20A
	PPP2R3C
	KIF7
	FOXC2
	KIF11
	RBCK1
	SERPINB3
	TLR8
	TNFSF12
	MIR23B
	IL4R
	WDR19
	PDE4A
	ARID2
	ADAMTS13
	MPL
	HRNR
	LOC106099062
	LOC110006319
	KRT71
	SLPI
	IL10RB
	ARMC5
	B3GAT3
	TNIP1
	CANDF1
	ALX4
	EVPL
	BAZ1B
	SHBG
	PSORS6
	AP3D1
	MIR149
	CDK10
	MICA
	NEDD4L
	MIR200C
	GSTT1
	TMTC3
	MIR342
	MT-ATP6
	BCR
	CCBE1
	CSF1
	SLC4A1
	ELOVL1
	SRP54
	IL24
	BIRC5
	PPARD
	CCL18
	CEP57
	HGSNAT
	PTH1R
	NBAS
	COL14A1
	IL21
	PEX6
	FGF10
	KMT2D
	SF3B2
	MGP
	PANK2
	SEPTIN9
	SCNN1A
	OCRL
	SNCA
	CX3CR1
	CD46
	COL11A2
	MIR29C
	FHIT
	CD1B
	CPLX1
	NME1
	GALC
	TMEM127
	KLK3
	CYP21A2
	PFAS
	SLC7A14
	MRAP
	IL20RA
	GATA4
	ARCI7
	PDGFA
	MANBA
	CAVIN1
	S100A8
	PDE8B
	EPB42
	GINS1
	CCR3
	ATP12A
	MAPT
	AOC3
	GALNS
	KRT75
	EMD
	MSN
	POLA1
	CTSL
	TBL2
	CLIP2
	DNMT3A
	BANF1
	SLC34A1
	KRT77
	GP6
	OTX2
	AHCY
	PAX2
	APC2
	ATRX
	ESR2
	FOXL2
	ABCC2
	BLNK
	KLK14
	MIR30A
	PUF60
	F3
	CASK
	TTN
	WWOX
	ORAI1
	PSORS1C2
	FMR1
	PCSK1
	YAP1
	CD63
	PLAT
	PML
	CAPN3
	ERRFI1
	KRT25
	IHH
	GPX4
	PRODH
	NR1H4
	PSMB9
	MIR29A
	MYCN
	LETM1
	SDHAF2
	NPY
	HNRNPK
	SPTLC1
	LTBP1
	H2AX
	EFNB1
	LRMDA
	KDM6A
	FIP1L1
	CTNS
	EIF4E
	CANDN1
	GPC3
	VAC14
	KCNQ1
	LOC110806306
	ITGA4
	SLC11A1
	FLI1
	MFAP5
	PRPF6
	ENO1
	PEX10
	MIR223
	IL36B
	NDUFAF2
	MIR142
	MIR532
	EYA1
	MIR424
	TRAPPC11
	RPS6KB1
	ALOX5
	TPI1
	ASCL4
	SIX1
	PIK3C2A
	TNPO3
	HBA2
	RELB
	ELP1
	EHMT1
	VPS11
	RERE
	S100A2
	WDR35
	EIF4EBP1
	CDC73
	SNORD116@
	HESX1
	TAPBP
	MAOA
	CD79B
	LAMTOR2
	ZNF276
	NKX2-5
	HAL
	GMPPA
	SLC26A2
	SULT1E1
	KREMEN1
	TH
	SEMA4A
	MT-TL1
	ADAMTS3
	TBX15
	SH3KBP1
	ACTG1
	SCARB2
	BGLAP
	H19-ICR
	CTSG
	LCN2
	LIF
	DACT1
	LRRC8A
	PIGN
	LOC102723566
	AUTS2
	ADAMTSL1
	PMS1
	PSORS7
	SLC7A7
	PTGER3
	HMBS
	PIK3CD
	RAD54L
	NLRP12
	SMPD1
	DLK1
	SLCO1B3
	SLC6A4
	HOTAIR
	IGLL1
	FAM167A
	FGF1
	CNOT9
	IDO1
	STEAP3
	GPT
	SP1
	RAD51L3-RFFL
	MIR9-1
	ARSA
	FIG4
	HNF1A
	NRP1
	MIR146B
	LALBA
	HSPD1
	TSHR
	ING1
	NAXE
	PSORS3
	CCL3
	CCNB1
	NR1H2
	DOLK
	PSORS11
	SLC35A2
	ADAM9
	ITGB6
	PRDM16
	DCC
	ABCB4
	MIR200B
	MIR141
	KARS1
	MIR214
	CD109
	EPAS1
	ERGIC1
	LGR5
	GDF2
	OSM
	ABCB1
	ITGA2B
	CLEC2A
	IGFBP2
	KCNQ1OT1
	HOXB13
	MT-TS1
	PIK3CG
	RPL36A-HNRNPH2
	NDUFS4
	MALT1
	ARF1
	NFKB2
	TRH
	MIR27A
	RETN
	SQSTM1
	LPAR6
	MSX2
	VRK2
	ALMS1
	CDC42
	MIR154
	MPEG1
	PSORS9
	PSORS10
	PSORS8
	LYPD3
	CCR8
	AHI1
	CDKL5
	CYCS
	SIRT1
	IL37
	PLA2G6
	HSP90AA1
	NAT10
	GRHL1
	VCP
	MMACHC
	SIGLEC5
	CLPTM1L
	THRA
	BCC1
	LACC1
	MIR483
	DOCK3
	LSS
	ACADVL
	RFXANK
	ATP2B3
	LCE3C
	TNFSF4
	SALL1
	BMP1
	TIMP3
	MIR200A
	GCH1
	ALX3
	LACTB
	SLURP2
	IRF2
	HTR2A
	SRF
	MIR199A1
	MEG3
	CSTB
	SOX3
	CDH11
	ATIC
	EFL1
	PRRX2
	MAN2B1
	GBE1
	ATP7B
	FBLIM1
	CDK6
	ATOD7
	ATOD8
	ATOD9
	PRKG1
	TPM2
	LELP1
	RETREG1
	CCHCR1
	CHAT
	AFAP1
	TNNT3
	MIR204
	UBA2
	FBLN2
	IQGAP1
	IL9
	GATAD1
	MIA
	CXCL1
	MCL1
	COL22A1
	ZEB1
	SFN
	FOXP1
	BUB1B
	DNMT1
	POSTN
	GYPC
	IL16
	ETFA
	CALD1
	PAFAH1B1
	KLHL7
	PROKR2
	GNE
	PEX11B
	DDD3
	SRD5A1
	SLC2A2
	ZMIZ1
	CYP11A1
	DCHS1
	RAPSN
	MIR199B
	MAPK9
	HIRA
	JAK1
	NES
	MLH3
	GSTM3
	FOXM1
	UBA1
	RBM28
	ADAMTS17
	ADM
	BCL11A
	LOXL1
	MPDU1
	AGGF1
	HYAL3
	NOS3
	HYAL1
	NFIX
	CHPT1
	GAA
	MIR127
	USP7
	FGF3
	KPRP
	TNC
	POU2AF1
	EGR1
	SF3B4
	ARHGAP6
	APP
	HMGB1
	BCO1
	PQBP1
	TNNI2
	CLDN16
	GDF5
	TAB2
	LMNB1
	ADH5
	POLB
	ST3GAL5
	TOP3A
	NR0B1
	FOXE1
	OXT
	CDH17
	NELFA
	LOC107303340
	LOC106029312
	ARID1A
	MIR140
	CYP11B1
	BLOC1S5-TXNDC5
	EEF1E1-BLOC1S5
	HBA1
	MSMO1
	KLK6
	MAT2A
	IRX5
	PIGG
	ERBB3
	SELPLG
	PEX12
	PCSK7
	ARX
	ADGRE2
	BAK1
	PPM1D
	RNF168
	TNFRSF11B
	DCAF8
	SPRR3
	CTNNA1
	HSPA1A
	CD19
	CREB1
	UFD1
	GH1
	MASP1
	CRABP1
	DEFB1
	CYP26A1
	MCAM
	LCE3B
	TLR1
	S100A6
	CYP2D6
	FURIN
	AK2
	PDCD1LG2
	CD1E
	MMP19
	CTNND1
	KDM4C
	TSPO
	ERF
	CREB3L1
	KEAP1
	ATP6V1B2
	MECOM
	MALAT1
	HMMR
	POLR1D
	HSPB1
	MIR30E
	SALL4
	PCSK9
	GREM1
	FLNB
	CCL4
	HLA-DRA
	MIR335
	CITED2
	MUSK
	MMEL1
	PRKDC
	PRPF8
	CSPG4
	XRCC6
	NECTIN4
	MIR122
	MMP11
	SIM1
	PIGQ
	ARFGEF2
	CHST3
	LMBRD1
	KANK2
	KIF22
	TNNT2
	SEC24C
	WNK1
	ARSB
	COL4A2
	HELLS
	EPO
	PIGL
	EMC1
	GRB2
	GRIP1
	ARVCF
	PLS3
	SEM1
	SRSF2
	SCN1A
	SMARCAL1
	HNF1B
	GNPAT
	CFHR1
	RARS1
	NTRK2
	KCNQ2
	MAGEA3
	GUSB
	RHO
	RARG
	RPA1
	PEX13
	MIR143
	PLOD3
	IPO8
	DOCK8-AS1
	HSD3B2
	CHRNE
	ABCB5
	RAC2
	RAB23
	SERPINB4
	FYN
	KCNJ11
	TBXT
	SULT1A1
	PMM2
	APTX
	MCFD2
	GJA5
	CACNA1C
	REV3L
	DOP1A
	PEX19
	C2
	WNT3A
	LRRK2
	MIR106A
	RB1CC1
	FGFBP1
	GPC4
	SYNE2
	CCL7
	MIR455
	MUC4
	TNFSF13B
	GFAP
	FLT3
	ARNT2
	TLR5
	NHLRC1
	SPIB
	LMX1B
	BANK1
	BCL2L12
	CRNKL1
	APOA2
	NIPBL
	RPS19
	CASP9
	VANGL1
	TPP2
	LGALS7B
	RFX5
	DLX3
	CETP
	TNFRSF4
	EPB41
	CD2
	WBP11
	WNT4
	MT-CYB
	CEACAM3
	PEX26
	JAZF1
	LTF
	FCGR3A
	PKD1
	CARD11
	P2RX7
	COG6
	IGES
	SEC23A
	TMPRSS6
	LOC105372273
	HSD11B1
	THY1
	NLGN4X
	TPP1
	USH2A
	IL1RAPL2
	TUBA1A
	PHB
	SERPINB7
	SERPINC1
	CACNA1A
	PRDM1
	RAD52
	SCN1A-AS1
	OFD1
	IL22RA1
	RBM10
	NPR2
	COL6A5
	SLC22A5
	F10
	OPA1
	LAMP1
	TMEM43
	ACKR2
	PLAG1
	TOP1
	ALCAM
	TRIM21
	TFAM
	SMCHD1
	USP9X
	CCNA2
	MST1
	F8
	ISG15
	PHLDA1
	TNFRSF25
	HP
	H3-2
	HBZ
	PKP3
	B3GLCT
	BCL7B
	FOXF1
	MAF
	MICB
	DEAF1
	CHN1
	PTPN3
	PCCB
	TNS1
	IL11
	LPRS6
	LPRS
	CHRNA1
	FGD1
	KIFBP
	IFT122
	PEX14
	KIF1B
	AWAT2
	PLCG1
	HNF4A
	HEY2
	ABCC8
	LGALS1
	VANGL2
	GADD45A
	CLTC
	CRHR1
	TRPM8
	CRNN
	RORC
	CHKB
	ASL
	SPTLC2
	RAX
	XDH
	EPHB2
	LAT2
	NEAT1
	LIG1
	LYVE1
	CMM
	STXBP2
	BMP7
	TP53BP1
	GRHL2
	GP9
	AMELX
	CXCR2
	GSDMC
[truncated: 25,388 more rows]

## Sheet: Figure 1B
Category	Term	Count	%	PValue	Genes	List Total	Pop Hits	Pop Total	Fold Enrichment	Bonferroni	Benjamini	FDR
GOTERM_BP_DIRECT	GO:0009410~response to xenobiotic stimulus	12	18.4615	2.16586e-10	SREBF1, GRIN2A, GCLC, CCND1, CASP3, CAT, BCL2, NFATC2, CTNNB1, PTGS2, TNF, AMELX	63	237	19349	15.5507	3.10367e-07	3.10151e-07	2.89142e-07
GOTERM_BP_DIRECT	GO:0043066~negative regulation of apoptotic process	15	23.0769	1.05632e-09	PRKAA2, ANXA5, NR1H4, MPO, DKK1, NFKB1, VEGFA, GCLC, IL6, MAPK8, CASP3, CAT, BCL2, AKT1, CTNNB1	63	533	19349	8.64335	1.5137e-06	7.56324e-07	7.05093e-07
GOTERM_MF_DIRECT	GO:0019899~enzyme binding	13	20	4.45501e-09	RFC2, AXIN2, CYP3A4, PTGS2, MAPK14, NFKB1, PYCARD, CYP2A6, MAPK8, CCND1, CAT, AKT1, CTNNB1	64	382	18770	9.98078	1.14939e-06	1.15385e-06	1.06029e-06
GOTERM_BP_DIRECT	GO:0045471~response to ethanol	9	13.8462	7.83961e-09	SREBF1, ARSA, GRIN2A, CCND1, CAT, NLRP3, PPARA, TNF, GRIN2B	63	129	19349	21.4275	1.12341e-05	3.2563e-06	3.03573e-06
GOTERM_BP_DIRECT	GO:0071222~cellular response to lipopolysaccharide	10	15.3846	9.09581e-09	PYCARD, IL6, MAPK8, CXCL8, CASP1, NR1H4, NLRP3, MAPK14, TNF, NFKB1	63	190	19349	16.1646	1.30342e-05	3.2563e-06	3.03573e-06
GOTERM_BP_DIRECT	GO:0014823~response to activity	7	10.7692	2.42065e-08	IL6, GCLC, STK11, PIK3CA, CAT, PCK1, TNF	63	56	19349	38.3909	3.46873e-05	6.93273e-06	6.46313e-06
GOTERM_BP_DIRECT	GO:0006006~glucose metabolic process	7	10.7692	4.9783e-08	PIK3CA, AKT1, PCK1, MAPK14, TNF, PDK1, INS	63	63	19349	34.1252	7.13364e-05	1.18815e-05	1.10767e-05
GOTERM_BP_DIRECT	GO:0019221~cytokine-mediated signaling pathway	11	16.9231	7.29094e-08	IL6, CXCL8, CCND1, PIK3CA, CASP3, CASP1, BCL2, AKT1, PTGS2, TNF, VEGFA	63	323	19349	10.4594	0.000104474	1.49152e-05	1.39049e-05
GOTERM_BP_DIRECT	GO:0071356~cellular response to tumor necrosis factor	8	12.3077	3.30714e-07	PYCARD, CXCL8, GBA, AKT1, PCK1, MAPK14, NFKB1, PCK2	63	141	19349	17.4256	0.000473801	5.91978e-05	5.51879e-05
GOTERM_BP_DIRECT	GO:0033138~positive regulation of peptidyl-serine phosphorylation	7	10.7692	4.5558e-07	IL6, PIK3CA, BCL2, AKT1, PTGS2, TNF, VEGFA	63	91	19349	23.6252	0.000652633	7.24879e-05	6.75777e-05
GOTERM_BP_DIRECT	GO:0010628~positive regulation of gene expression	12	18.4615	6.48317e-07	IL6, MAPK8, CXCL8, NFATC2, CTNNB1, AKT1, MAPK14, TNF, DKK1, GABPA, INS, VEGFA	63	516	19349	7.14249	0.000928607	9.2839e-05	8.65503e-05
GOTERM_MF_DIRECT	GO:0020037~heme binding	8	12.3077	7.19681e-07	CYP2A6, CYP2B6, CAT, CYP3A4, PTGS2, MPO, CYP8B1, CYB5D2	64	151	18770	15.5381	0.000185661	9.31987e-05	8.56421e-05
GOTERM_BP_DIRECT	GO:0042593~glucose homeostasis	7	10.7692	1.72161e-06	IL6, STK11, PRKAA2, AKT1, PCK1, G6PC1, INS	63	114	19349	18.8587	0.00246403	0.000224123	0.000208941
GOTERM_BP_DIRECT	GO:0042493~response to drug	9	13.8462	3.49838e-06	SREBF1, GRIN2A, CCND1, CASP3, CAT, BCL2, NFATC2, CTNNB1, AMELX	63	286	19349	9.66484	0.00500065	0.000417474	0.000389195
GOTERM_BP_DIRECT	GO:0006954~inflammatory response	10	15.3846	5.1584e-06	PYCARD, SERPINA3, IL6, CXCL8, NR1H4, NLRP3, AKT1, PTGS2, TNF, NFKB1	63	403	19349	7.62102	0.00736476	0.000568218	0.000529728
GOTERM_BP_DIRECT	GO:0071260~cellular response to mechanical stimulus	6	9.23077	6.86754e-06	GCLC, MAPK8, CASP1, AKT1, PTGS2, NFKB1	63	83	19349	22.202	0.00979295	0.000702451	0.000654869
GOTERM_BP_DIRECT	GO:0010629~negative regulation of gene expression	9	13.8462	7.97814e-06	CXCL8, PRKAA2, PIK3CA, CTNNB1, AKT1, TNF, NFKB1, INS, VEGFA	63	320	19349	8.63795	0.0113676	0.000761646	0.000710054
GOTERM_BP_DIRECT	GO:0033993~response to lipid	4	6.15385	8.75771e-06	STK11, PCK1, PPARA, PCK2	63	13	19349	94.5006	0.0124714	0.000783815	0.000730722
GOTERM_CC_DIRECT	GO:0005576~extracellular region	20	30.7692	1.51082e-05	ACHE, SERPINA3, ARSA, CXCL8, ANXA5, MAPK14, MPO, TNF, DKK1, CYB5D2, NFKB1, MMP10, INS, VEGFA, PYCARD, IL6, CAT, CASP1, NLRP3, AMELX	64	2117	20164	2.9765	0.00259525	0.00256705	0.00244765
GOTERM_BP_DIRECT	GO:0051092~positive regulation of NF-kappaB transcription factor activity	7	10.7692	1.84064e-05	PYCARD, CAT, NLRP3, TNFRSF11A, TNF, NFKB1, INS	63	172	19349	12.4994	0.0260318	0.00155047	0.00144544
GOTERM_BP_DIRECT	GO:0045944~positive regulation of transcription from RNA polymerase II promoter	15	23.0769	1.98785e-05	SREBF1, PPP1R12A, NR1H4, NFATC2, MAPK14, TNF, NFKB1, VEGFA, IL6, AKT1, NLRP3, CTNNB1, SP7, PPARA, GABPA	63	1198	19349	3.8455	0.0280842	0.00155507	0.00144973
GOTERM_BP_DIRECT	GO:0055089~fatty acid homeostasis	4	6.15385	2.06329e-05	DGAT2, PRKAA2, NR1H4, INS	63	17	19349	72.2652	0.0291344	0.00155507	0.00144973
GOTERM_BP_DIRECT	GO:0045722~positive regulation of gluconeogenesis	4	6.15385	2.4703e-05	STK11, DGAT2, GPT, PPARA	63	18	19349	68.2504	0.0347805	0.00172669	0.00160973
GOTERM_BP_DIRECT	GO:0032869~cellular response to insulin stimulus	6	9.23077	2.59266e-05	GCLC, AKT1, GPT, PCK1, G6PC1, PCK2	63	109	19349	16.9061	0.0364716	0.00172669	0.00160973
GOTERM_BP_DIRECT	GO:0043065~positive regulation of apoptotic process	9	13.8462	2.65274e-05	PYCARD, IL6, GRIN2A, MAPK8, CASP3, CTNNB1, AKT1, PTGS2, TNF	63	378	19349	7.31255	0.0373008	0.00172669	0.00160973
GOTERM_CC_DIRECT	GO:0034774~secretory granule lumen	6	9.23077	2.98494e-05	PYCARD, SERPINA3, CAT, MAPK14, NFKB1, INS	64	115	20164	16.438	0.00512101	0.00256705	0.00244765
GOTERM_BP_DIRECT	GO:0007568~aging	7	10.7692	3.03948e-05	SREBF1, GCLC, CAT, AKT1, PCK1, PTGS2, MPO	63	188	19349	11.4356	0.0426215	0.00189241	0.00176422
GOTERM_BP_DIRECT	GO:0051091~positive regulation of sequence-specific DNA binding transcription factor activity	6	9.23077	3.95497e-05	PYCARD, IL6, CTNNB1, AKT1, TNFRSF11A, TNF	63	119	19349	15.4854	0.0550997	0.0023598	0.00219995
GOTERM_BP_DIRECT	GO:0032731~positive regulation of interleukin-1 beta production	5	7.69231	5.25761e-05	PYCARD, IL6, CASP1, NLRP3, TNF	63	64	19349	23.9943	0.0725752	0.00301156	0.00280756
GOTERM_BP_DIRECT	GO:0051384~response to glucocorticoid	5	7.69231	5.93534e-05	IL6, CASP3, BCL2, PTGS2, TNF	63	66	19349	23.2672	0.0815392	0.00320548	0.00298835
GOTERM_BP_DIRECT	GO:0032094~response to food	4	6.15385	6.04386e-05	SREBF1, AKT1, MPO, G6PC1	63	24	19349	51.1878	0.0829663	0.00320548	0.00298835
GOTERM_BP_DIRECT	GO:0048661~positive regulation of smooth muscle cell proliferation	5	7.69231	6.67469e-05	IL6, PIK3CA, AKT1, PTGS2, TNF	63	68	19349	22.5829	0.0912193	0.00341363	0.0031824
GOTERM_CC_DIRECT	GO:0005739~mitochondrion	15	23.0769	9.53902e-05	DGAT2, MAPK14, NFKB1, PYCARD, GCLC, STK11, MAPK8, PDF, CAT, CASP1, BCL2, AKT1, PCK1, PDK1, PCK2	64	1416	20164	3.33753	0.016274	0.00546904	0.00521466
GOTERM_BP_DIRECT	GO:0071333~cellular response to glucose stimulus	5	7.69231	0.000132186	GCLC, PRKAA2, PIK3CA, PCK1, PCK2	63	81	19349	18.9585	0.172573	0.00652725	0.00608511
GOTERM_BP_DIRECT	GO:0032496~response to lipopolysaccharide	6	9.23077	0.000138499	CASP3, TNFRSF11A, PCK1, PTGS2, MPO, PCK2	63	155	19349	11.8888	0.180026	0.00661101	0.0061632
GOTERM_BP_DIRECT	GO:0030316~osteoclast differentiation	4	6.15385	0.000145429	CTNNB1, TNFRSF11A, MAPK14, TNF	63	32	19349	38.3909	0.18813	0.00671789	0.00626283
GOTERM_BP_DIRECT	GO:0000122~negative regulation of transcription from RNA polymerase II promoter	12	18.4615	0.000206581	SREBF1, CCND1, CCNE1, NR1H4, NFATC2, CTNNB1, PPARA, TNF, DKK1, NFKB1, GABPA, VEGFA	63	958	19349	3.8471	0.256258	0.00924451	0.00861831
GOTERM_BP_DIRECT	GO:0014068~positive regulation of phosphatidylinositol 3-kinase signaling	5	7.69231	0.000234876	PIK3CA, CAT, TNF, INS, VEGFA	63	94	19349	16.3365	0.285817	0.0101922	0.00950179
GOTERM_CC_DIRECT	GO:0005737~cytoplasm	31	47.6923	0.000274421	PRKAA2, IPP, CYP3A4, PTGS2, PYCARD, STK11, MAPK8, CYP2B6, CCND1, SGCB, CASP3, CASP1, AKT1, NLRP3, PCK1, SREBF1, PPP1R12A, ANXA5, NFATC2, AXIN2, MAPK14, GRIN2B, NFKB1, VEGFA, CYP2A6, PIK3CA, CCNE1, CAT, BCL2, CTNNB1, SP7	64	5361	20164	1.82185	0.04611	0.0117308	0.0111852
GOTERM_BP_DIRECT	GO:0001666~response to hypoxia	6	9.23077	0.000292206	CASP3, CAT, CASP1, PPARA, TNF, VEGFA	63	182	19349	10.1251	0.34216	0.012307	0.0114734
GOTERM_BP_DIRECT	GO:0042594~response to starvation	4	6.15385	0.000329006	GPT, SSTR2, PCK1, PCK2	63	42	19349	29.2502	0.375962	0.0134611	0.0125492
GOTERM_CC_DIRECT	GO:0072559~NLRP3 inflammasome complex	3	4.61538	0.000341011	PYCARD, CASP1, NLRP3	64	9	20164	105.021	0.0569764	0.0117308	0.0111852
GOTERM_BP_DIRECT	GO:0032355~response to estradiol	5	7.69231	0.000458245	CCND1, CASP3, CAT, CTNNB1, PTGS2	63	112	19349	13.711	0.4815	0.0177816	0.0165771
GOTERM_BP_DIRECT	GO:0008202~steroid metabolic process	4	6.15385	0.000459441	CYP2A6, CYP2B6, CYP3A4, G6PC1	63	47	19349	26.1385	0.482389	0.0177816	0.0165771
GOTERM_MF_DIRECT	GO:0002020~protease binding	5	7.69231	0.000475568	PYCARD, CASP3, BCL2, TNF, INS	64	108	18770	13.5778	0.115494	0.0410573	0.0377284
GOTERM_BP_DIRECT	GO:0016055~Wnt signaling pathway	6	9.23077	0.00050397	PRKAA2, CCND1, CCNE1, CTNNB1, AXIN2, DKK1	63	205	19349	8.98908	0.514401	0.0189917	0.0177053
GOTERM_BP_DIRECT	GO:0001649~osteoblast differentiation	5	7.69231	0.000540511	CAT, AKT1, SP7, MAPK14, AMELX	63	117	19349	13.1251	0.539186	0.019525	0.0182024
GOTERM_BP_DIRECT	GO:0043276~anoikis	3	4.61538	0.00054539	STK11, PIK3CA, AKT1	63	11	19349	83.7619	0.542399	0.019525	0.0182024
GOTERM_BP_DIRECT	GO:0006979~response to oxidative stress	5	7.69231	0.000576182	GCLC, MAPK8, AKT1, PTGS2, MPO	63	119	19349	12.9045	0.562162	0.0201242	0.018761
GOTERM_MF_DIRECT	GO:0008134~transcription factor binding	7	10.7692	0.000637253	CCND1, BCL2, NFATC2, NLRP3, CTNNB1, PPARA, NFKB1	64	314	18770	6.53812	0.151651	0.0412621	0.0379165
GOTERM_BP_DIRECT	GO:0060260~regulation of transcription initiation from RNA polymerase II promoter	4	6.15385	0.000691689	IL6, CCND1, CTNNB1, NFKB1	63	54	19349	22.7501	0.628992	0.0230348	0.0214745
GOTERM_BP_DIRECT	GO:0043280~positive regulation of cysteine-type endopeptidase activity involved in apoptotic process	4	6.15385	0.000691689	PYCARD, CASP1, NLRP3, TNF	63	54	19349	22.7501	0.628992	0.0230348	0.0214745
GOTERM_BP_DIRECT	GO:0098586~cellular response to virus	4	6.15385	0.00072993	IL6, NLRP3, MAPK14, NFKB1	63	55	19349	22.3365	0.64879	0.0237559	0.0221467
GOTERM_BP_DIRECT	GO:0050728~negative regulation of inflammatory response	5	7.69231	0.00075764	GBA, NR1H4, NLRP3, PPARA, NFKB1	63	128	19349	11.9971	0.662473	0.0241098	0.0224767
GOTERM_BP_DIRECT	GO:0071456~cellular response to hypoxia	5	7.69231	0.000802871	BCL2, AKT1, PCK1, PTGS2, VEGFA	63	130	19349	11.8126	0.683672	0.0249937	0.0233007
GOTERM_BP_DIRECT	GO:0038183~bile acid signaling pathway	3	4.61538	0.0008968	DGAT2, NR1H4, CYP8B1	63	14	19349	65.8129	0.72354	0.0273238	0.0254729
GOTERM_MF_DIRECT	GO:0016301~kinase activity	6	9.23077	0.000926996	STK11, PRKAA2, PIK3CA, CCNE1, AKT1, PCK2	64	224	18770	7.85575	0.212802	0.044228	0.0406419
GOTERM_MF_DIRECT	GO:0016705~oxidoreductase activity, acting on paired donors, with incorporation or reduction of molecular oxygen	4	6.15385	0.00102459	CYP2A6, CYP2B6, CYP3A4, CYP8B1	64	59	18770	19.8835	0.232394	0.044228	0.0406419
GOTERM_BP_DIRECT	GO:0007611~learning or memory	4	6.15385	0.00103563	GRIN2A, CASP3, GRIN2B, DKK1	63	62	19349	19.8146	0.773458	0.0308963	0.0288034
GOTERM_BP_DIRECT	GO:0006468~protein phosphorylation	8	12.3077	0.00112577	STK11, MAPK8, PRKAA2, CCND1, PIK3CA, CCNE1, AKT1, PDK1	63	505	19349	4.86538	0.800938	0.0324326	0.0302357
GOTERM_CC_DIRECT	GO:0005789~endoplasmic reticulum membrane	11	16.9231	0.0011576	SREBF1, GRIN2A, CYP2A6, CYP2B6, DGAT2, BCL2, CYP3A4, PTGS2, GRIN2B, G6PC1, CYP8B1	64	1019	20164	3.40107	0.180633	0.0331847	0.0316412
GOTERM_BP_DIRECT	GO:0051146~striated muscle cell differentiation	3	4.61538	0.00117772	CASP3, AKT1, MAPK14	63	16	19349	57.5863	0.815235	0.0324326	0.0302357
GOTERM_BP_DIRECT	GO:0090336~positive regulation of brown fat cell differentiation	3	4.61538	0.00117772	MAPK14, PTGS2, INS	63	16	19349	57.5863	0.815235	0.0324326	0.0302357
GOTERM_BP_DIRECT	GO:0071548~response to dexamethasone	3	4.61538	0.00117772	PIK3CA, GBA, PCK2	63	16	19349	57.5863	0.815235	0.0324326	0.0302357
GOTERM_CC_DIRECT	GO:0032991~macromolecular complex	9	13.8462	0.001353	PYCARD, SREBF1, CAT, CASP1, BCL2, CTNNB1, AKT1, PTGS2, TNF	64	692	20164	4.09763	0.207746	0.0332451	0.0316988
GOTERM_BP_DIRECT	GO:0007165~signal transduction	12	18.4615	0.0013999	PYCARD, PPP1R12A, CXCL8, VIPR2, PRKAA2, ANXA5, CASP1, NLRP3, AKT1, TNFRSF11A, MAPK14, AMELX	63	1204	19349	3.06107	0.865672	0.0378238	0.0352617
GOTERM_BP_DIRECT	GO:0060749~mammary gland alveolus development	3	4.61538	0.00149541	CCND1, TNFRSF11A, VEGFA	63	18	19349	51.1878	0.882877	0.0379319	0.0353625
GOTERM_BP_DIRECT	GO:0046889~positive regulation of lipid biosynthetic process	3	4.61538	0.00149541	AKT1, PPARA, INS	63	18	19349	51.1878	0.882877	0.0379319	0.0353625
GOTERM_BP_DIRECT	GO:0035994~response to muscle stretch	3	4.61538	0.00149541	PIK3CA, MAPK14, NFKB1	63	18	19349	51.1878	0.882877	0.0379319	0.0353625
GOTERM_BP_DIRECT	GO:0018107~peptidyl-threonine phosphorylation	4	6.15385	0.00153338	STK11, MAPK8, BCL2, AKT1	63	71	19349	17.3029	0.889089	0.0379319	0.0353625
GOTERM_BP_DIRECT	GO:1901796~regulation of signal transduction by p53 class mediator	5	7.69231	0.00154041	STK11, PRKAA2, RFC2, AKT1, MAPK14	63	155	19349	9.90732	0.890202	0.0379319	0.0353625
GOTERM_BP_DIRECT	GO:0006974~cellular response to DNA damage stimulus	6	9.23077	0.00156284	STK11, CCND1, CASP3, BCL2, NFATC2, AKT1	63	264	19349	6.98016	0.89368	0.0379319	0.0353625
GOTERM_BP_DIRECT	GO:0043154~negative regulation of cysteine-type endopeptidase activity involved in apoptotic process	4	6.15385	0.00166106	AKT1, PTGS2, TNF, VEGFA	63	73	19349	16.8289	0.90766	0.039644	0.0369587
GOTERM_BP_DIRECT	GO:0043410~positive regulation of MAPK cascade	5	7.69231	0.0016912	IL6, CTNNB1, TNF, INS, VEGFA	63	159	19349	9.65808	0.91157	0.0397017	0.0370124
GOTERM_BP_DIRECT	GO:0032091~negative regulation of protein binding	4	6.15385	0.00186475	MAPK8, AKT1, PPARA, DKK1	63	76	19349	16.1646	0.931071	0.042386	0.0395149
GOTERM_BP_DIRECT	GO:0016241~regulation of macroautophagy	4	6.15385	0.00186475	MAPK8, PRKAA2, CASP3, GBA	63	76	19349	16.1646	0.931071	0.042386	0.0395149
GOTERM_BP_DIRECT	GO:0032868~response to insulin	4	6.15385	0.00193594	CAT, PCK1, MAPK14, PPARA	63	77	19349	15.9546	0.937769	0.0433168	0.0403826
GOTERM_BP_DIRECT	GO:0030522~intracellular receptor signaling pathway	4	6.15385	0.00215964	SREBF1, NR1H4, PCK1, PPARA	63	80	19349	15.3563	0.954866	0.0475785	0.0443557
GOTERM_CC_DIRECT	GO:0005783~endoplasmic reticulum	11	16.9231	0.00223156	PYCARD, SREBF1, GRIN2A, DGAT2, GBA, CAT, BCL2, NLRP3, AQP5, PCK1, PTGS2	64	1113	20164	3.11383	0.319044	0.0479786	0.045747
GOTERM_BP_DIRECT	GO:0008203~cholesterol metabolic process	4	6.15385	0.00223762	SREBF1, GBA, CAT, CYP3A4	63	81	19349	15.1668	0.959647	0.0478595	0.0446176
GOTERM_BP_DIRECT	GO:0042178~xenobiotic catabolic process	3	4.61538	0.00223924	CYP2A6, CYP2B6, CYP3A4	63	22	19349	41.881	0.959741	0.0478595	0.0446176
GOTERM_BP_DIRECT	GO:0018105~peptidyl-serine phosphorylation	5	7.69231	0.00229977	MAPK8, BCL2, AKT1, PCK1, MAPK14	63	173	19349	8.8765	0.963093	0.0480929	0.0448352
GOTERM_BP_DIRECT	GO:0032880~regulation of protein localization	4	6.15385	0.00231733	MAPK8, CCNE1, BCL2, INS	63	82	19349	14.9818	0.964012	0.0480929	0.0448352
GOTERM_BP_DIRECT	GO:0019722~calcium-mediated signaling	4	6.15385	0.00265371	GRIN2A, CXCL8, TNF, GRIN2B	63	86	19349	14.285	0.977804	0.0537393	0.0500992
GOTERM_BP_DIRECT	GO:0042738~exogenous drug catabolic process	3	4.61538	0.00266445	CYP2A6, CYP2B6, CYP3A4	63	24	19349	38.3909	0.978143	0.0537393	0.0500992
GOTERM_BP_DIRECT	GO:0071347~cellular response to interleukin-1	4	6.15385	0.00283262	PYCARD, CXCL8, PCK1, NFKB1	63	88	19349	13.9603	0.982835	0.0563377	0.0525215
GOTERM_CC_DIRECT	GO:0035578~azurophil granule lumen	4	6.15385	0.00290361	PYCARD, ARSA, SERPINA3, MPO	64	91	20164	13.8489	0.393559	0.0554912	0.0529102
GOTERM_BP_DIRECT	GO:0035590~purinergic nucleotide receptor signaling pathway	3	4.61538	0.00312459	PYCARD, CASP1, NLRP3	63	26	19349	35.4377	0.988718	0.0596589	0.0556177
GOTERM_BP_DIRECT	GO:0051000~positive regulation of nitric-oxide synthase activity	3	4.61538	0.00312459	AKT1, TNF, INS	63	26	19349	35.4377	0.988718	0.0596589	0.0556177
GOTERM_BP_DIRECT	GO:0097194~execution phase of apoptosis	3	4.61538	0.00312459	CASP3, CASP1, AKT1	63	26	19349	35.4377	0.988718	0.0596589	0.0556177
GOTERM_BP_DIRECT	GO:0032088~negative regulation of NF-kappaB transcription factor activity	4	6.15385	0.00321234	PYCARD, CAT, NR1H4, NLRP3	63	92	19349	13.3533	0.990055	0.0605273	0.0564273
GOTERM_BP_DIRECT	GO:0031647~regulation of protein stability	4	6.15385	0.0033119	PYCARD, SREBF1, CASP3, BCL2	63	93	19349	13.2098	0.991381	0.0615928	0.0574207
GOTERM_BP_DIRECT	GO:0008285~negative regulation of cell proliferation	7	10.7692	0.00337997	IL6, STK11, CXCL8, CTNNB1, AXIN2, SSTR2, PTGS2	63	457	19349	4.70435	0.992185	0.0620528	0.0578495
GOTERM_BP_DIRECT	GO:0017144~drug metabolic process	3	4.61538	0.00361921	CYP2A6, CYP2B6, CYP3A4	63	28	19349	32.9065	0.99446	0.0656039	0.0611601
GOTERM_BP_DIRECT	GO:0090090~negative regulation of canonical Wnt signaling pathway	5	7.69231	0.00366844	STK11, CTNNB1, AXIN2, MAPK14, DKK1	63	197	19349	7.7951	0.994839	0.065665	0.061217
GOTERM_MF_DIRECT	GO:0016712~oxidoreductase activity, acting on paired donors, with incorporation or reduction of molecular oxygen, reduced flavin or flavoprotein as one donor, and incorporation of one atom of oxygen	3	4.61538	0.00368679	CYP2A6, CYP2B6, CYP3A4	64	27	18770	32.5868	0.614398	0.123982	0.11393
GOTERM_BP_DIRECT	GO:0009314~response to radiation	3	4.61538	0.00387931	BCL2, TNFRSF11A, TNF	63	29	19349	31.7718	0.996189	0.0685824	0.0639368
GOTERM_MF_DIRECT	GO:0005515~protein binding	53	81.5385	0.00396698	SERPINA3, ACHE, CXCL8, AQP5, MPO, TNF, CYB5D2, PYCARD, STK11, CCND1, SGCB, CASP3, CASP1, AKT1, GABPA, PDK1, ARSA, SREBF1, DGAT2, PPP1R12A, RFC2, ANXA5, AXIN2, SSTR2, DKK1, PIK3CA, CCNE1, GORASP1, PPARA, PRKAA2, GBA, TNFRSF11A, CYP3A4, PTGS2, INS, GRIN2A, MAPK8, NLRP3, AMELX, PCK2, SLC10A2, NR1H4, NFATC2, MAPK14, GRIN2B, G6PC1, NFKB1, VEGFA, GCLC, IL6, BCL2, CTNNB1, SP7	64	12518	18770	1.24172	0.641389	0.123982	0.11393
GOTERM_CC_DIRECT	GO:0005829~cytosol	28	43.0769	0.00422267	PRKAA2, GPT, TNFRSF11A, PYCARD, STK11, MAPK8, CCND1, CASP3, CASP1, AKT1, NLRP3, PCK1, PCK2, SREBF1, DGAT2, PPP1R12A, ANXA5, NFATC2, AXIN2, MAPK14, SSTR2, NFKB1, GCLC, PIK3CA, CCNE1, CAT, BCL2, CTNNB1	64	5404	20164	1.63245	0.517048	0.0726299	0.0692518
GOTERM_BP_DIRECT	GO:0001934~positive regulation of protein phosphorylation	5	7.69231	0.00422587	CCND1, AKT1, AXIN2, TNF, VEGFA	63	205	19349	7.4909	0.997685	0.0737981	0.0687992
GOTERM_MF_DIRECT	GO:0003682~chromatin binding	7	10.7692	0.00438107	SREBF1, PRKAA2, NFATC2, CTNNB1, MPO, NFKB1, GABPA	64	460	18770	4.46298	0.67787	0.123982	0.11393
GOTERM_BP_DIRECT	GO:0043312~neutrophil degranulation	7	10.7692	0.00438181	PYCARD, ARSA, SERPINA3, CAT, MAPK14, MPO, NFKB1	63	482	19349	4.46035	0.998151	0.0755994	0.0704785
GOTERM_BP_DIRECT	GO:2001234~negative regulation of apoptotic signaling pathway	3	4.61538	0.0047101	BCL2, CTNNB1, TNF	63	32	19349	28.7932	0.998847	0.080296	0.074857
GOTERM_MF_DIRECT	GO:0001228~transcriptional activator activity, RNA polymerase II transcription regulatory region sequence-specific binding	7	10.7692	0.00491059	SREBF1, NR1H4, NFATC2, SP7, PPARA, NFKB1, GABPA	64	471	18770	4.35874	0.719183	0.123982	0.11393
GOTERM_BP_DIRECT	GO:0035924~cellular response to vascular endothelial growth factor stimulus	3	4.61538	0.0053055	AKT1, MAPK14, VEGFA	63	34	19349	27.0994	0.999511	0.0876981	0.0817577
GOTERM_BP_DIRECT	GO:1900182~positive regulation of protein localization to nucleus	3	4.61538	0.0053055	STK11, AKT1, INS	63	34	19349	27.0994	0.999511	0.0876981	0.0817577
GOTERM_BP_DIRECT	GO:0045893~positive regulation of transcription, DNA-templated	8	12.3077	0.00532803	IL6, NR1H4, NFATC2, CTNNB1, AKT1, PPARA, TNF, NFKB1	63	667	19349	3.68368	0.999527	0.0876981	0.0817577
GOTERM_MF_DIRECT	GO:0008395~steroid hydroxylase activity	3	4.61538	0.00547469	CYP2A6, CYP2B6, CYP3A4	64	33	18770	26.6619	0.757402	0.123982	0.11393
GOTERM_CC_DIRECT	GO:0005615~extracellular space	14	21.5385	0.0055119	ACHE, SERPINA3, ARSA, CXCL8, SEMA4B, GBA, MPO, TNF, DKK1, MMP10, INS, VEGFA, IL6, CAT	64	1911	20164	2.30815	0.613518	0.0861861	0.0821775
GOTERM_BP_DIRECT	GO:0033077~T cell differentiation in thymus	3	4.61538	0.00561549	GBA, BCL2, CTNNB1	63	35	19349	26.3252	0.999687	0.0903526	0.0842324
GOTERM_BP_DIRECT	GO:0034612~response to tumor necrosis factor	3	4.61538	0.00561549	CASP3, TNFRSF11A, PTGS2	63	35	19349	26.3252	0.999687	0.0903526	0.0842324
GOTERM_BP_DIRECT	GO:2001240~negative regulation of extrinsic apoptotic signaling pathway in absence of ligand	3	4.61538	0.00593361	BCL2, AKT1, TNF	63	36	19349	25.5939	0.999802	0.0944103	0.0880152
GOTERM_BP_DIRECT	GO:0031663~lipopolysaccharide-mediated signaling pathway	3	4.61538	0.0062598	AKT1, MAPK14, TNF	63	37	19349	24.9022	0.999876	0.097475	0.0908723
GOTERM_BP_DIRECT	GO:0046327~glycerol biosynthetic process from pyruvate	2	3.07692	0.0063985	PCK1, PCK2	63	2	19349	307.127	0.999899	0.097475	0.0908723
GOTERM_BP_DIRECT	GO:1990268~response to gold nanoparticle	2	3.07692	0.0063985	MPO, TNF	63	2	19349	307.127	0.999899	0.097475	0.0908723
GOTERM_BP_DIRECT	GO:0019543~propionate catabolic process	2	3.07692	0.0063985	PCK1, PCK2	63	2	19349	307.127	0.999899	0.097475	0.0908723
GOTERM_MF_DIRECT	GO:0019901~protein kinase binding	7	10.7692	0.00640946	SREBF1, PPP1R12A, CCND1, CCNE1, CTNNB1, AKT1, AXIN2	64	498	18770	4.12243	0.809664	0.123982	0.11393
GOTERM_MF_DIRECT	GO:0001221~transcription cofactor binding	3	4.61538	0.00649024	SREBF1, NR1H4, CTNNB1	64	36	18770	24.4401	0.813615	0.123982	0.11393
GOTERM_BP_DIRECT	GO:0048469~cell maturation	3	4.61538	0.00659402	GBA, CTNNB1, VEGFA	63	38	19349	24.2469	0.999924	0.0993961	0.0926633
GOTERM_MF_DIRECT	GO:0004613~phosphoenolpyruvate carboxykinase (GTP) activity	2	3.07692	0.00670175	PCK1, PCK2	64	2	18770	293.281	0.823577	0.123982	0.11393
GOTERM_BP_DIRECT	GO:0046326~positive regulation of glucose import	3	4.61538	0.00693619	AKT1, MAPK14, INS	63	39	19349	23.6252	0.999953	0.102398	0.0954621
GOTERM_BP_DIRECT	GO:0097421~liver regeneration	3	4.61538	0.00693619	IL6, CCND1, TNF	63	39	19349	23.6252	0.999953	0.102398	0.0954621
GOTERM_BP_DIRECT	GO:0006953~acute-phase response	3	4.61538	0.00728629	SERPINA3, IL6, INS	63	40	19349	23.0345	0.999972	0.10618	0.0989875
GOTERM_BP_DIRECT	GO:0008284~positive regulation of cell proliferation	7	10.7692	0.00734065	IL6, PDF, BCL2, AKT1, TNFRSF11A, INS, VEGFA	63	537	19349	4.00352	0.999974	0.10618	0.0989875
GOTERM_BP_DIRECT	GO:0043491~protein kinase B signaling	3	4.61538	0.00764424	PIK3CA, AKT1, TNF	63	41	19349	22.4727	0.999983	0.109466	0.102051
GOTERM_BP_DIRECT	GO:0001525~angiogenesis	5	7.69231	0.00810406	CXCL8, PIK3CA, MAPK14, PTGS2, VEGFA	63	247	19349	6.21715	0.999991	0.114901	0.107118
GOTERM_MF_DIRECT	GO:0004672~protein kinase activity	6	9.23077	0.00853647	STK11, PRKAA2, CCND1, AKT1, MAPK14, PDK1	64	376	18770	4.68002	0.890504	0.147396	0.135445
GOTERM_BP_DIRECT	GO:0043507~positive regulation of JUN kinase activity	3	4.61538	0.00876474	TNFRSF11A, TNF, DKK1	63	44	19349	20.9405	0.999997	0.12305	0.114715
GOTERM_MF_DIRECT	GO:0042803~protein homodimerization activity	8	12.3077	0.00914234	PYCARD, ACHE, DGAT2, CAT, BCL2, AKT1, PTGS2, VEGFA	64	705	18770	3.32801	0.906479	0.147992	0.135992
GOTERM_BP_DIRECT	GO:0006094~gluconeogenesis	3	4.61538	0.00915362	PCK1, G6PC1, PCK2	63	45	19349	20.4751	0.999998	0.124838	0.116382
GOTERM_BP_DIRECT	GO:0051402~neuron apoptotic process	3	4.61538	0.00915362	CASP3, GBA, BCL2	63	45	19349	20.4751	0.999998	0.124838	0.116382
GOTERM_BP_DIRECT	GO:0032722~positive regulation of chemokine production	3	4.61538	0.00915362	PYCARD, IL6, TNF	63	45	19349	20.4751	0.999998	0.124838	0.116382
GOTERM_BP_DIRECT	GO:0009411~response to UV	3	4.61538	0.0095501	MAPK8, CASP3, CAT	63	46	19349	20.03	0.999999	0.125893	0.117365
GOTERM_BP_DIRECT	GO:0070602~regulation of centromeric sister chromatid cohesion	2	3.07692	0.00958262	CTNNB1, AXIN2	63	3	19349	204.751	0.999999	0.125893	0.117365
GOTERM_BP_DIRECT	GO:0070141~response to UV-A	2	3.07692	0.00958262	CCND1, AKT1	63	3	19349	204.751	0.999999	0.125893	0.117365
GOTERM_BP_DIRECT	GO:0031281~positive regulation of cyclase activity	2	3.07692	0.00958262	MAPK8, MAPK14	63	3	19349	204.751	0.999999	0.125893	0.117365
GOTERM_BP_DIRECT	GO:2000272~negative regulation of receptor activity	3	4.61538	0.00995413	PPARA, TNF, DKK1	63	47	19349	19.6039	0.999999	0.129585	0.120807
GOTERM_MF_DIRECT	GO:0004674~protein serine/threonine kinase activity	6	9.23077	0.0101062	STK11, MAPK8, PRKAA2, PIK3CA, AKT1, MAPK14	64	392	18770	4.489	0.927245	0.153971	0.141486
GOTERM_BP_DIRECT	GO:0010718~positive regulation of epithelial to mesenchymal transition	3	4.61538	0.0103657	IL6, CTNNB1, AXIN2	63	48	19349	19.1954	1	0.132532	0.123555
GOTERM_BP_DIRECT	GO:0045429~positive regulation of nitric oxide biosynthetic process	3	4.61538	0.0103657	AKT1, PTGS2, TNF	63	48	19349	19.1954	1	0.132532	0.123555
GOTERM_BP_DIRECT	GO:0006915~apoptotic process	7	10.7692	0.0108419	PYCARD, CASP3, CASP1, BCL2, NLRP3, MAPK14, NFKB1	63	584	19349	3.68132	1	0.137395	0.128088
GOTERM_MF_DIRECT	GO:0005506~iron ion binding	4	6.15385	0.0116404	CYP2A6, CYP2B6, CYP3A4, CYP8B1	64	140	18770	8.37946	0.951239	0.160157	0.147171
GOTERM_MF_DIRECT	GO:0044877~macromolecular complex binding	6	9.23077	0.0117489	SREBF1, GCLC, STK11, CCND1, CASP3, PPARA	64	407	18770	4.32356	0.952602	0.160157	0.147171
GOTERM_BP_DIRECT	GO:0006914~autophagy	4	6.15385	0.0119332	ARSA, STK11, PRKAA2, GBA	63	148	19349	8.30073	1	0.148594	0.138528
GOTERM_BP_DIRECT	GO:0008283~cell proliferation	4	6.15385	0.0119332	BCL2, AKT1, AXIN2, PDK1	63	148	19349	8.30073	1	0.148594	0.138528
GOTERM_BP_DIRECT	GO:0048167~regulation of synaptic plasticity	3	4.61538	0.0120858	GRIN2A, GRIN2B, INS	63	52	19349	17.7189	1	0.149197	0.13909
GOTERM_CC_DIRECT	GO:0072558~NLRP1 inflammasome complex	2	3.07692	0.01244	PYCARD, CASP1	64	4	20164	157.531	0.883876	0.178307	0.170013
GOTERM_BP_DIRECT	GO:0071407~cellular response to organic cyclic compound	3	4.61538	0.012534	AKT1, AXIN2, TNF	63	53	19349	17.3845	1	0.152108	0.141805
GOTERM_BP_DIRECT	GO:0042542~response to hydrogen peroxide	3	4.61538	0.012534	CASP3, CAT, BCL2	63	53	19349	17.3845	1	0.152108	0.141805
GOTERM_BP_DIRECT	GO:0010876~lipid localization	2	3.07692	0.0127567	SREBF1, PPARA	63	4	19349	153.563	1	0.152964	0.142602
GOTERM_BP_DIRECT	GO:0043524~negative regulation of neuron apoptotic process	4	6.15385	0.0128182	GCLC, PIK3CA, GBA, BCL2	63	152	19349	8.08229	1	0.152964	0.142602
GOTERM_MF_DIRECT	GO:0004879~RNA polymerase II transcription factor activity, ligand-activated sequence-specific DNA binding	3	4.61538	0.0141831	SREBF1, NR1H4, PPARA	64	54	18770	16.2934	0.974914	0.183672	0.168779
GOTERM_CC_DIRECT	GO:0005764~lysosome	5	7.69231	0.0143906	ARSA, GBA, CAT, MPO, GRIN2B	64	300	20164	5.25104	0.917352	0.190398	0.181542
GOTERM_BP_DIRECT	GO:0043525~positive regulation of neuron apoptotic process	3	4.61538	0.0143986	CASP3, CTNNB1, TNF	63	57	19349	16.1646	1	0.170404	0.158861
GOTERM_CC_DIRECT	GO:0005788~endoplasmic reticulum lumen	5	7.69231	0.0155368	ARSA, IL6, PTGS2, AMELX, INS	64	307	20164	5.13131	0.932344	0.190881	0.182003
GOTERM_BP_DIRECT	GO:0006959~humoral immune response	3	4.61538	0.0158708	IL6, BCL2, TNF	63	60	19349	15.3563	1	0.182389	0.170034
GOTERM_BP_DIRECT	GO:0000904~cell morphogenesis involved in differentiation	2	3.07692	0.0159208	CTNNB1, DKK1	63	5	19349	122.851	1	0.182389	0.170034
GOTERM_BP_DIRECT	GO:0031622~positive regulation of fever generation	2	3.07692	0.0159208	PTGS2, TNF	63	5	19349	122.851	1	0.182389	0.170034
GOTERM_BP_DIRECT	GO:0043243~positive regulation of protein complex disassembly	2	3.07692	0.0159208	GBA, TNF	63	5	19349	122.851	1	0.182389	0.170034
GOTERM_MF_DIRECT	GO:0101021~estrogen 2-hydroxylase activity	2	3.07692	0.0166716	CYP2B6, CYP3A4	64	5	18770	117.312	0.986931	0.19627	0.180356
GOTERM_MF_DIRECT	GO:0022849~glutamate-gated calcium ion channel activity	2	3.07692	0.0166716	GRIN2A, GRIN2B	64	5	18770	117.312	0.986931	0.19627	0.180356
GOTERM_BP_DIRECT	GO:0060079~excitatory postsynaptic potential	3	4.61538	0.0168867	GRIN2A, AKT1, GRIN2B	63	62	19349	14.861	1	0.190407	0.177509
GOTERM_BP_DIRECT	GO:1901215~negative regulation of neuron death	3	4.61538	0.0168867	GBA, AKT1, PPARA	63	62	19349	14.861	1	0.190407	0.177509
GOTERM_BP_DIRECT	GO:0038095~Fc-epsilon receptor signaling pathway	4	6.15385	0.0177982	MAPK8, PIK3CA, NFATC2, NFKB1	63	172	19349	7.14249	1	0.197501	0.184123
GOTERM_BP_DIRECT	GO:0007254~JNK cascade	3	4.61538	0.0179296	MAPK8, TNF, NFKB1	63	64	19349	14.3966	1	0.197501	0.184123
GOTERM_BP_DIRECT	GO:0032757~positive regulation of interleukin-8 production	3	4.61538	0.0179296	PYCARD, IL6, TNF	63	64	19349	14.3966	1	0.197501	0.184123
GOTERM_MF_DIRECT	GO:0008083~growth factor activity	4	6.15385	0.0183141	IL6, AMELX, DKK1, VEGFA	64	166	18770	7.06702	0.99151	0.206233	0.189511
GOTERM_BP_DIRECT	GO:0042752~regulation of circadian rhythm	3	4.61538	0.018461	MAPK8, PRKAA2, PPARA	63	65	19349	14.1751	1	0.201803	0.188133
GOTERM_CC_DIRECT	GO:0097169~AIM2 inflammasome complex	2	3.07692	0.0186028	PYCARD, CASP1	64	6	20164	105.021	0.960435	0.213312	0.20339
GOTERM_BP_DIRECT	GO:0048010~vascular endothelial growth factor receptor signaling pathway	3	4.61538	0.0189991	PIK3CA, MAPK14, VEGFA	63	66	19349	13.9603	1	0.203845	0.190037
GOTERM_BP_DIRECT	GO:0032269~negative regulation of cellular protein metabolic process	2	3.07692	0.0190749	GBA, NFKB1	63	6	19349	102.376	1	0.203845	0.190037
GOTERM_BP_DIRECT	GO:1903038~negative regulation of leukocyte cell-cell adhesion	2	3.07692	0.0190749	AKT1, PPARA	63	6	19349	102.376	1	0.203845	0.190037
GOTERM_MF_DIRECT	GO:0051525~NFAT protein binding	2	3.07692	0.0199729	MAPK14, PPARA	64	6	18770	97.7604	0.994512	0.215541	0.198065
GOTERM_BP_DIRECT	GO:0032715~negative regulation of interleukin-6 production	3	4.61538	0.0206527	GBA, NR1H4, TNF	63	69	19349	13.3533	1	0.217461	0.202731
GOTERM_BP_DIRECT	GO:0043627~response to estrogen	3	4.61538	0.0206527	ARSA, CCND1, GBA	63	69	19349	13.3533	1	0.217461	0.202731
GOTERM_CC_DIRECT	GO:0016020~membrane	15	23.0769	0.0210816	ACHE, VIPR2, SEMA4B, ANXA5, G6PC1, TNF, CYB5D2, VEGFA, STK11, PIK3CA, CCND1, GORASP1, CAT, BCL2, CTNNB1	64	2511	20164	1.88209	0.974391	0.218926	0.208744
GOTERM_CC_DIRECT	GO:0061702~inflammasome complex	2	3.07692	0.0216699	PYCARD, CASP1	64	7	20164	90.0179	0.976906	0.218926	0.208744
GOTERM_BP_DIRECT	GO:1903721~positive regulation of I-kappaB phosphorylation	2	3.07692	0.022219	AKT1, TNF	63	7	19349	87.7506	1	0.227269	0.211874
GOTERM_BP_DIRECT	GO:0097553~calcium ion transmembrane import into cytosol	2	3.07692	0.022219	GRIN2A, GRIN2B	63	7	19349	87.7506	1	0.227269	0.211874
GOTERM_BP_DIRECT	GO:0010573~vascular endothelial growth factor production	2	3.07692	0.022219	IL6, TNF	63	7	19349	87.7506	1	0.227269	0.211874
GOTERM_BP_DIRECT	GO:0019217~regulation of fatty acid metabolic process	2	3.07692	0.022219	SREBF1, PPARA	63	7	19349	87.7506	1	0.227269	0.211874
GOTERM_CC_DIRECT	GO:0005654~nucleoplasm	20	30.7692	0.0229109	SREBF1, PPP1R12A, PRKAA2, RFC2, NR1H4, NFATC2, MAPK14, MPO, NFKB1, PYCARD, STK11, MAPK8, CCND1, CCNE1, CASP3, BCL2, AKT1, CTNNB1, PPARA, GABPA	64	3846	20164	1.63839	0.981436	0.218926	0.208744
GOTERM_MF_DIRECT	GO:0004497~monooxygenase activity	3	4.61538	0.0231307	CYP2B6, CYP3A4, CYP8B1	64	70	18770	12.5692	0.997613	0.231739	0.212949
GOTERM_MF_DIRECT	GO:0005138~interleukin-6 receptor binding	2	3.07692	0.0232634	PYCARD, IL6	64	7	18770	83.7946	0.997695	0.231739	0.212949
GOTERM_BP_DIRECT	GO:0051897~positive regulation of protein kinase B signaling	4	6.15385	0.0243591	PIK3CA, TNF, INS, VEGFA	63	194	19349	6.33252	1	0.24531	0.228693
GOTERM_MF_DIRECT	GO:0043565~sequence-specific DNA binding	5	7.69231	0.0245845	NR1H4, BCL2, NLRP3, PPARA, GABPA	64	329	18770	4.45716	0.998375	0.233715	0.214765
GOTERM_BP_DIRECT	GO:0009267~cellular response to starvation	3	4.61538	0.0247344	SREBF1, GBA, PPARA	63	76	19349	12.1234	1	0.24531	0.228693
GOTERM_MF_DIRECT	GO:0042802~identical protein binding	12	18.4615	0.0252665	PYCARD, CAT, CASP1, BCL2, NLRP3, AKT1, AQP5, TNF, AMELX, NFKB1, INS, VEGFA	64	1704	18770	2.06536	0.998643	0.233715	0.214765
GOTERM_BP_DIRECT	GO:0007584~response to nutrient	3	4.61538	0.0253424	ARSA, GCLC, AMELX	63	77	19349	11.966	1	0.24531	0.228693
GOTERM_BP_DIRECT	GO:0032147~activation of protein kinase activity	3	4.61538	0.0253424	STK11, PIK3CA, VEGFA	63	77	19349	11.966	1	0.24531	0.228693
GOTERM_BP_DIRECT	GO:0010883~regulation of lipid storage	2	3.07692	0.0253533	SREBF1, PPARA	63	8	19349	76.7817	1	0.24531	0.228693
GOTERM_BP_DIRECT	GO:0035356~cellular triglyceride homeostasis	2	3.07692	0.0253533	DGAT2, NR1H4	63	8	19349	76.7817	1	0.24531	0.228693
GOTERM_BP_DIRECT	GO:0002674~negative regulation of acute inflammatory response	2	3.07692	0.0253533	NLRP3, INS	63	8	19349	76.7817	1	0.24531	0.228693
GOTERM_BP_DIRECT	GO:0022898~regulation of transmembrane transporter activity	2	3.07692	0.0253533	BCL2, INS	63	8	19349	76.7817	1	0.24531	0.228693
GOTERM_MF_DIRECT	GO:0004972~NMDA glutamate receptor activity	2	3.07692	0.0265429	GRIN2A, GRIN2B	64	8	18770	73.3203	0.999032	0.237056	0.217835
GOTERM_BP_DIRECT	GO:0032436~positive regulation of proteasomal ubiquitin-dependent protein catabolic process	3	4.61538	0.0272026	GCLC, GBA, AKT1	63	80	19349	11.5173	1	0.261437	0.243728
GOTERM_BP_DIRECT	GO:2001056~positive regulation of cysteine-type endopeptidase activity	2	3.07692	0.0284776	PYCARD, GRIN2B	63	9	19349	68.2504	1	0.266536	0.248481
GOTERM_BP_DIRECT	GO:0071316~cellular response to nicotine	2	3.07692	0.0284776	TNF, NFKB1	63	9	19349	68.2504	1	0.266536	0.248481
GOTERM_BP_DIRECT	GO:2000553~positive regulation of T-helper 2 cell cytokine production	2	3.07692	0.0284776	IL6, NLRP3	63	9	19349	68.2504	1	0.266536	0.248481
GOTERM_BP_DIRECT	GO:0006107~oxaloacetate metabolic process	2	3.07692	0.0284776	PCK1, PCK2	63	9	19349	68.2504	1	0.266536	0.248481
GOTERM_BP_DIRECT	GO:0019216~regulation of lipid metabolic process	3	4.61538	0.0291163	SREBF1, SERPINA3, PPARA	63	83	19349	11.101	1	0.267383	0.249271
GOTERM_BP_DIRECT	GO:0008286~insulin receptor signaling pathway	3	4.61538	0.0291163	SREBF1, AKT1, INS	63	83	19349	11.101	1	0.267383	0.249271
GOTERM_BP_DIRECT	GO:0006629~lipid metabolic process	4	6.15385	0.0291283	SREBF1, ARSA, DGAT2, CYP3A4	63	208	19349	5.90629	1	0.267383	0.249271
GOTERM_BP_DIRECT	GO:0051247~positive regulation of protein metabolic process	2	3.07692	0.0315921	MAPK8, GBA	63	10	19349	61.4254	1	0.284156	0.264908
GOTERM_BP_DIRECT	GO:0010888~negative regulation of lipid storage	2	3.07692	0.0315921	IL6, TNF	63	10	19349	61.4254	1	0.284156	0.264908
GOTERM_BP_DIRECT	GO:0098976~excitatory chemical synaptic transmission	2	3.07692	0.0315921	GRIN2A, GRIN2B	63	10	19349	61.4254	1	0.284156	0.264908
GOTERM_BP_DIRECT	GO:0030307~positive regulation of cell growth	3	4.61538	0.0317493	BCL2, AKT1, INS	63	87	19349	10.5906	1	0.284156	0.264908
GOTERM_MF_DIRECT	GO:0001540~beta-amyloid binding	3	4.61538	0.0324074	ACHE, GRIN2A, GRIN2B	64	84	18770	10.4743	0.999796	0.267657	0.245955
GOTERM_MF_DIRECT	GO:0097199~cysteine-type endopeptidase activity involved in apoptotic signaling pathway	2	3.07692	0.0330696	CASP3, CASP1	64	10	18770	58.6562	0.999829	0.267657	0.245955
GOTERM_MF_DIRECT	GO:0097153~cysteine-type endopeptidase activity involved in apoptotic process	2	3.07692	0.0330696	PYCARD, CASP3	64	10	18770	58.6562	0.999829	0.267657	0.245955
GOTERM_BP_DIRECT	GO:0050727~regulation of inflammatory response	3	4.61538	0.0330999	PYCARD, CASP1, PTGS2	63	89	19349	10.3526	1	0.294404	0.274462
GOTERM_CC_DIRECT	GO:0017146~NMDA selective glutamate receptor complex	2	3.07692	0.0338445	GRIN2A, GRIN2B	64	11	20164	57.2841	0.99732	0.306382	0.292132
GOTERM_BP_DIRECT	GO:0009268~response to pH	2	3.07692	0.0346968	ARSA, GBA	63	11	19349	55.8413	1	0.302962	0.28244
GOTERM_BP_DIRECT	GO:0097066~response to thyroid hormone	2	3.07692	0.0346968	STK11, GBA	63	11	19349	55.8413	1	0.302962	0.28244
GOTERM_BP_DIRECT	GO:0033197~response to vitamin E	2	3.07692	0.0346968	CCND1, CAT	63	11	19349	55.8413	1	0.302962	0.28244
GOTERM_CC_DIRECT	GO:0030877~beta-catenin destruction complex	2	3.07692	0.0368648	CTNNB1, AXIN2	64	12	20164	52.5104	0.998436	0.317038	0.302292
GOTERM_MF_DIRECT	GO:0038023~signaling receptor activity	4	6.15385	0.0381655	GRIN2A, TNFRSF11A, PPARA, GRIN2B	64	221	18770	5.30826	0.999956	0.283872	0.260856
GOTERM_MF_DIRECT	GO:0019903~protein phosphatase binding	3	4.61538	0.038259	MAPK8, CTNNB1, MAPK14	64	92	18770	9.56352	0.999957	0.283872	0.260856
GOTERM_MF_DIRECT	GO:0003700~transcription factor activity, sequence-specific DNA binding	6	9.23077	0.0383611	SREBF1, NR1H4, NFATC2, PPARA, NFKB1, GABPA	64	555	18770	3.17061	0.999959	0.283872	0.260856
GOTERM_MF_DIRECT	GO:0016595~glutamate binding	2	3.07692	0.0395531	GCLC, GRIN2B	64	12	18770	48.8802	0.99997	0.284563	0.26149
GOTERM_BP_DIRECT	GO:0042060~wound healing	3	4.61538	0.0401804	CASP3, PPARA, INS	63	99	19349	9.30688	1	0.348717	0.325096
GOTERM_BP_DIRECT	GO:0090181~regulation of cholesterol metabolic process	2	3.07692	0.0408768	DGAT2, NR1H4	63	13	19349	47.2503	1	0.350512	0.32677
GOTERM_BP_DIRECT	GO:0033762~response to glucagon	2	3.07692	0.0408768	SREBF1, STK11	63	13	19349	47.2503	1	0.350512	0.32677
GOTERM_MF_DIRECT	GO:0004197~cysteine-type endopeptidase activity	3	4.61538	0.0421057	PYCARD, CASP3, CASP1	64	97	18770	9.07055	0.999985	0.29474	0.270842
GOTERM_BP_DIRECT	GO:0042632~cholesterol homeostasis	3	4.61538	0.042407	DGAT2, NR1H4, G6PC1	63	102	19349	9.03315	1	0.357611	0.333387
GOTERM_BP_DIRECT	GO:0032755~positive regulation of interleukin-6 production	3	4.61538	0.042407	PYCARD, IL6, TNF	63	102	19349	9.03315	1	0.357611	0.333387
GOTERM_BP_DIRECT	GO:0050729~positive regulation of inflammatory response	3	4.61538	0.0431594	PYCARD, CASP1, TNF	63	103	19349	8.94545	1	0.357611	0.333387
GOTERM_BP_DIRECT	GO:0006805~xenobiotic metabolic process	3	4.61538	0.0439168	CYP2A6, CYP2B6, CYP3A4	63	104	19349	8.85943	1	0.357611	0.333387
GOTERM_CC_DIRECT	GO:0009986~cell surface	6	9.23077	0.043918	ACHE, GRIN2A, TNF, GRIN2B, AMELX, VEGFA	64	619	20164	3.05392	0.999558	0.359709	0.342979
GOTERM_BP_DIRECT	GO:0010867~positive regulation of triglyceride biosynthetic process	2	3.07692	0.0439522	SREBF1, DGAT2	63	14	19349	43.8753	1	0.357611	0.333387
GOTERM_BP_DIRECT	GO:0070365~hepatocyte differentiation	2	3.07692	0.0439522	PCK1, PCK2	63	14	19349	43.8753	1	0.357611	0.333387
GOTERM_BP_DIRECT	GO:1904996~positive regulation of leukocyte adhesion to vascular endothelial cell	2	3.07692	0.0439522	IL6, TNF	63	14	19349	43.8753	1	0.357611	0.333387
GOTERM_BP_DIRECT	GO:1902176~negative regulation of oxidative stress-induced intrinsic apoptotic signaling pathway	2	3.07692	0.0439522	AKT1, INS	63	14	19349	43.8753	1	0.357611	0.333387
GOTERM_BP_DIRECT	GO:0070166~enamel mineralization	2	3.07692	0.0439522	PPARA, AMELX	63	14	19349	43.8753	1	0.357611	0.333387
GOTERM_MF_DIRECT	GO:0000976~transcription regulatory region sequence-specific DNA binding	4	6.15385	0.0449189	NR1H4, TNF, NFKB1, GABPA	64	236	18770	4.97087	0.999993	0.305447	0.280681
GOTERM_MF_DIRECT	GO:0070411~I-SMAD binding	2	3.07692	0.0459939	CTNNB1, AXIN2	64	14	18770	41.8973	0.999995	0.305447	0.280681
GOTERM_BP_DIRECT	GO:0048599~oocyte development	2	3.07692	0.0470179	BCL2, CTNNB1	63	15	19349	40.9503	1	0.371987	0.346789
GOTERM_BP_DIRECT	GO:0050930~induction of positive chemotaxis	2	3.07692	0.0470179	CXCL8, VEGFA	63	15	19349	40.9503	1	0.371987	0.346789
GOTERM_BP_DIRECT	GO:0032270~positive regulation of cellular protein metabolic process	2	3.07692	0.0470179	AKT1, INS	63	15	19349	40.9503	1	0.371987	0.346789
GOTERM_BP_DIRECT	GO:0002523~leukocyte migration involved in inflammatory response	2	3.07692	0.0470179	NLRP3, TNF	63	15	19349	40.9503	1	0.371987	0.346789
GOTERM_BP_DIRECT	GO:0016242~negative regulation of macroautophagy	2	3.07692	0.0470179	PIK3CA, AKT1	63	15	19349	40.9503	1	0.371987	0.346789
GOTERM_MF_DIRECT	GO:0004707~MAP kinase activity	2	3.07692	0.0491984	MAPK8, MAPK14	64	15	18770	39.1042	0.999998	0.318559	0.29273
GOTERM_BP_DIRECT	GO:0030168~platelet activation	3	4.61538	0.0493554	IL6, PIK3CA, MAPK14	63	111	19349	8.30073	1	0.383453	0.357479
GOTERM_BP_DIRECT	GO:0038084~vascular endothelial growth factor signaling pathway	2	3.07692	0.0500739	PIK3CA, VEGFA	63	16	19349	38.3909	1	0.383453	0.357479
GOTERM_BP_DIRECT	GO:0045725~positive regulation of glycogen biosynthetic process	2	3.07692	0.0500739	AKT1, INS	63	16	19349	38.3909	1	0.383453	0.357479
GOTERM_BP_DIRECT	GO:0048566~embryonic digestive tract development	2	3.07692	0.0500739	CXCL8, TNF	63	16	19349	38.3909	1	0.383453	0.357479
GOTERM_BP_DIRECT	GO:1901741~positive regulation of myoblast fusion	2	3.07692	0.0500739	NFATC2, MAPK14	63	16	19349	38.3909	1	0.383453	0.357479
GOTERM_BP_DIRECT	GO:0008631~intrinsic apoptotic signaling pathway in response to oxidative stress	2	3.07692	0.0500739	BCL2, PDK1	63	16	19349	38.3909	1	0.383453	0.357479
GOTERM_BP_DIRECT	GO:0050830~defense response to Gram-positive bacterium	3	4.61538	0.0525675	PYCARD, IL6, TNF	63	115	19349	8.01201	1	0.388103	0.361814
GOTERM_BP_DIRECT	GO:0050995~negative regulation of lipid catabolic process	2	3.07692	0.0531202	TNF, INS	63	17	19349	36.1326	1	0.388103	0.361814
GOTERM_BP_DIRECT	GO:0048593~camera-type eye morphogenesis	2	3.07692	0.0531202	AQP5, VEGFA	63	17	19349	36.1326	1	0.388103	0.361814
GOTERM_BP_DIRECT	GO:0071310~cellular response to organic substance	2	3.07692	0.0531202	CASP1, BCL2	63	17	19349	36.1326	1	0.388103	0.361814
GOTERM_BP_DIRECT	GO:0071901~negative regulation of protein serine/threonine kinase activity	2	3.07692	0.0531202	PYCARD, AKT1	63	17	19349	36.1326	1	0.388103	0.361814
GOTERM_BP_DIRECT	GO:0050708~regulation of protein secretion	2	3.07692	0.0531202	TNF, INS	63	17	19349	36.1326	1	0.388103	0.361814
GOTERM_BP_DIRECT	GO:0007215~glutamate receptor signaling pathway	2	3.07692	0.0531202	GRIN2A, GRIN2B	63	17	19349	36.1326	1	0.388103	0.361814
GOTERM_BP_DIRECT	GO:0071380~cellular response to prostaglandin E stimulus	2	3.07692	0.0531202	PRKAA2, AKT1	63	17	19349	36.1326	1	0.388103	0.361814
GOTERM_BP_DIRECT	GO:1903427~negative regulation of reactive oxygen species biosynthetic process	2	3.07692	0.0531202	PPARA, INS	63	17	19349	36.1326	1	0.388103	0.361814
GOTERM_BP_DIRECT	GO:0035556~intracellular signal transduction	5	7.69231	0.0542674	MAPK8, CXCL8, PRKAA2, AKT1, MAPK14	63	445	19349	3.45086	1	0.394472	0.367751
GOTERM_MF_DIRECT	GO:0008392~arachidonic acid epoxygenase activity	2	3.07692	0.0555755	CYP2A6, CYP2B6	64	17	18770	34.5037	1	0.347031	0.318893
GOTERM_BP_DIRECT	GO:0001944~vasculature development	2	3.07692	0.056157	STK11, PIK3CA	63	18	19349	34.1252	1	0.402084	0.374848
GOTERM_BP_DIRECT	GO:2000811~negative regulation of anoikis	2	3.07692	0.056157	PIK3CA, BCL2	63	18	19349	34.1252	1	0.402084	0.374848
GOTERM_BP_DIRECT	GO:0060252~positive regulation of glial cell proliferation	2	3.07692	0.056157	IL6, TNF	63	18	19349	34.1252	1	0.402084	0.374848
GOTERM_MF_DIRECT	GO:0004712~protein serine/threonine/tyrosine kinase activity	5	7.69231	0.0562752	STK11, MAPK8, PRKAA2, PIK3CA, AKT1	64	430	18770	3.41025	1	0.347031	0.318893
GOTERM_MF_DIRECT	GO:0008656~cysteine-type endopeptidase activator activity involved in apoptotic process	2	3.07692	0.0587483	PYCARD, CASP1	64	18	18770	32.5868	1	0.353856	0.325165
GOTERM_BP_DIRECT	GO:0010039~response to iron ion	2	3.07692	0.0591842	CCND1, BCL2	63	19	19349	32.3292	1	0.41545	0.387308
GOTERM_BP_DIRECT	GO:0097202~activation of cysteine-type endopeptidase activity	2	3.07692	0.0591842	PYCARD, GRIN2A	63	19	19349	32.3292	1	0.41545	0.387308
GOTERM_BP_DIRECT	GO:0008610~lipid biosynthetic process	2	3.07692	0.0591842	SREBF1, PRKAA2	63	19	19349	32.3292	1	0.41545	0.387308
GOTERM_BP_DIRECT	GO:2000573~positive regulation of DNA biosynthetic process	2	3.07692	0.0591842	TNF, VEGFA	63	19	19349	32.3292	1	0.41545	0.387308
GOTERM_BP_DIRECT	GO:0002576~platelet degranulation	3	4.61538	0.0609116	SERPINA3, ANXA5, VEGFA	63	125	19349	7.37105	1	0.425489	0.396668
GOTERM_BP_DIRECT	GO:0030154~cell differentiation	6	9.23077	0.0612687	SEMA4B, NR1H4, AKT1, PPARA, GABPA, VEGFA	63	664	19349	2.77524	1	0.425907	0.397057
GOTERM_BP_DIRECT	GO:2000010~positive regulation of protein localization to cell surface	2	3.07692	0.0622018	AKT1, TNF	63	20	19349	30.7127	1	0.426186	0.397318
GOTERM_BP_DIRECT	GO:0030279~negative regulation of ossification	2	3.07692	0.0622018	BCL2, DKK1	63	20	19349	30.7127	1	0.426186	0.397318
GOTERM_BP_DIRECT	GO:0010165~response to X-ray	2	3.07692	0.0622018	CCND1, CASP3	63	20	19349	30.7127	1	0.426186	0.397318
GOTERM_BP_DIRECT	GO:0033209~tumor necrosis factor-mediated signaling pathway	3	4.61538	0.0626319	PYCARD, TNFRSF11A, TNF	63	127	19349	7.25497	1	0.42709	0.39816
GOTERM_CC_DIRECT	GO:0030018~Z disc	3	4.61538	0.0632814	STK11, PPP1R12A, CTNNB1	64	131	20164	7.21517	0.999987	0.494745	0.471734
GOTERM_BP_DIRECT	GO:0019373~epoxygenase P450 pathway	2	3.07692	0.0652099	CYP2A6, CYP2B6	63	21	19349	29.2502	1	0.434328	0.404908
GOTERM_BP_DIRECT	GO:1902004~positive regulation of beta-amyloid formation	2	3.07692	0.0652099	CASP3, TNF	63	21	19349	29.2502	1	0.434328	0.404908
GOTERM_BP_DIRECT	GO:0002042~cell migration involved in sprouting angiogenesis	2	3.07692	0.0652099	AKT1, VEGFA	63	21	19349	29.2502	1	0.434328	0.404908
GOTERM_BP_DIRECT	GO:0055013~cardiac muscle cell development	2	3.07692	0.0652099	SGCB, VEGFA	63	21	19349	29.2502	1	0.434328	0.404908
GOTERM_BP_DIRECT	GO:0006082~organic acid metabolic process	2	3.07692	0.0652099	CYP2A6, CYP2B6	63	21	19349	29.2502	1	0.434328	0.404908
GOTERM_BP_DIRECT	GO:0007050~cell cycle arrest	3	4.61538	0.067891	STK11, CXCL8, PRKAA2	63	133	19349	6.92768	1	0.450092	0.419604
GOTERM_BP_DIRECT	GO:0031641~regulation of myelination	2	3.07692	0.0682085	CTNNB1, AKT1	63	22	19349	27.9206	1	0.450113	0.419624
GOTERM_MF_DIRECT	GO:0005524~ATP binding	10	15.3846	0.0706414	GCLC, STK11, MAPK8, PRKAA2, PIK3CA, RFC2, NLRP3, AKT1, MAPK14, PDK1	64	1540	18770	1.90442	1	0.415821	0.382106
GOTERM_BP_DIRECT	GO:0002053~positive regulation of mesenchymal cell proliferation	2	3.07692	0.0711976	CTNNB1, VEGFA	63	23	19349	26.7067	1	0.467683	0.436004
GOTERM_BP_DIRECT	GO:0031954~positive regulation of protein autophosphorylation	2	3.07692	0.0741773	INS, VEGFA	63	24	19349	25.5939	1	0.467938	0.436241
GOTERM_BP_DIRECT	GO:0070542~response to fatty acid	2	3.07692	0.0741773	CAT, PTGS2	63	24	19349	25.5939	1	0.467938	0.436241
GOTERM_BP_DIRECT	GO:0001782~B cell homeostasis	2	3.07692	0.0741773	CASP3, BCL2	63	24	19349	25.5939	1	0.467938	0.436241
GOTERM_BP_DIRECT	GO:0032740~positive regulation of interleukin-17 production	2	3.07692	0.0741773	IL6, NR1H4	63	24	19349	25.5939	1	0.467938	0.436241
GOTERM_BP_DIRECT	GO:0002052~positive regulation of neuroblast proliferation	2	3.07692	0.0741773	CTNNB1, VEGFA	63	24	19349	25.5939	1	0.467938	0.436241
GOTERM_BP_DIRECT	GO:0044772~mitotic cell cycle phase transition	2	3.07692	0.0741773	CCND1, CCNE1	63	24	19349	25.5939	1	0.467938	0.436241
GOTERM_BP_DIRECT	GO:0050768~negative regulation of neurogenesis	2	3.07692	0.0741773	IL6, TNF	63	24	19349	25.5939	1	0.467938	0.436241
GOTERM_BP_DIRECT	GO:0046628~positive regulation of insulin receptor signaling pathway	2	3.07692	0.0741773	NR1H4, INS	63	24	19349	25.5939	1	0.467938	0.436241
GOTERM_BP_DIRECT	GO:0045861~negative regulation of proteolysis	2	3.07692	0.0741773	AKT1, INS	63	24	19349	25.5939	1	0.467938	0.436241
GOTERM_BP_DIRECT	GO:0072332~intrinsic apoptotic signaling pathway by p53 class mediator	2	3.07692	0.0771476	PYCARD, STK11	63	25	19349	24.5702	1	0.478249	0.445853
GOTERM_BP_DIRECT	GO:0019915~lipid storage	2	3.07692	0.0771476	DGAT2, GBA	63	25	19349	24.5702	1	0.478249	0.445853
GOTERM_BP_DIRECT	GO:0045821~positive regulation of glycolytic process	2	3.07692	0.0771476	PRKAA2, INS	63	25	19349	24.5702	1	0.478249	0.445853
GOTERM_BP_DIRECT	GO:0042759~long-chain fatty acid biosynthetic process	2	3.07692	0.0771476	CYP3A4, PTGS2	63	25	19349	24.5702	1	0.478249	0.445853
GOTERM_BP_DIRECT	GO:0051149~positive regulation of muscle cell differentiation	2	3.07692	0.0801086	CTNNB1, MAPK14	63	26	19349	23.6252	1	0.492341	0.458991
GOTERM_BP_DIRECT	GO:1900740~positive regulation of protein insertion into mitochondrial membrane involved in apoptotic signaling pathway	2	3.07692	0.0801086	MAPK8, BCL2	63	26	19349	23.6252	1	0.492341	0.458991
GOTERM_CC_DIRECT	GO:0005887~integral component of plasma membrane	9	13.8462	0.0802858	GRIN2A, VIPR2, SGCB, SLC10A2, SEMA4B, AQP5, SSTR2, TNF, GRIN2B	64	1447	20164	1.95961	0.999999	0.600398	0.572472
GOTERM_BP_DIRECT	GO:2001238~positive regulation of extrinsic apoptotic signaling pathway	2	3.07692	0.0830601	PYCARD, TNF	63	27	19349	22.7501	1	0.506137	0.471852
GOTERM_BP_DIRECT	GO:0046686~response to cadmium ion	2	3.07692	0.0830601	GCLC, CAT	63	27	19349	22.7501	1	0.506137	0.471852
GOTERM_BP_DIRECT	GO:2001243~negative regulation of intrinsic apoptotic signaling pathway	2	3.07692	0.0860024	BCL2, AKT1	63	28	19349	21.9376	1	0.51746	0.482408
GOTERM_BP_DIRECT	GO:0042744~hydrogen peroxide catabolic process	2	3.07692	0.0860024	CAT, MPO	63	28	19349	21.9376	1	0.51746	0.482408
GOTERM_BP_DIRECT	GO:0071398~cellular response to fatty acid	2	3.07692	0.0860024	SREBF1, NR1H4	63	28	19349	21.9376	1	0.51746	0.482408
GOTERM_CC_DIRECT	GO:0045211~postsynaptic membrane	3	4.61538	0.0874383	GRIN2A, CTNNB1, GRIN2B	64	158	20164	5.9822	1	0.626641	0.597495
GOTERM_BP_DIRECT	GO:0006470~protein dephosphorylation	3	4.61538	0.0883305	STK11, PPP1R12A, BCL2	63	155	19349	5.94439	1	0.521948	0.486593
GOTERM_BP_DIRECT	GO:0051090~regulation of sequence-specific DNA binding transcription factor activity	2	3.07692	0.0889353	MAPK8, MAPK14	63	29	19349	21.1812	1	0.521948	0.486593
GOTERM_BP_DIRECT	GO:0051403~stress-activated MAPK cascade	2	3.07692	0.0889353	MAPK8, NFKB1	63	29	19349	21.1812	1	0.521948	0.486593
GOTERM_BP_DIRECT	GO:1904837~beta-catenin-TCF complex assembly	2	3.07692	0.0889353	CTNNB1, AXIN2	63	29	19349	21.1812	1	0.521948	0.486593
GOTERM_BP_DIRECT	GO:0043029~T cell homeostasis	2	3.07692	0.0889353	CASP3, BCL2	63	29	19349	21.1812	1	0.521948	0.486593
GOTERM_BP_DIRECT	GO:1900017~positive regulation of cytokine production involved in inflammatory response	2	3.07692	0.0889353	IL6, TNF	63	29	19349	21.1812	1	0.521948	0.486593
GOTERM_BP_DIRECT	GO:0031069~hair follicle morphogenesis	2	3.07692	0.0918591	BCL2, CTNNB1	63	30	19349	20.4751	1	0.532559	0.496485
GOTERM_BP_DIRECT	GO:0010575~positive regulation of vascular endothelial growth factor production	2	3.07692	0.0918591	IL6, PTGS2	63	30	19349	20.4751	1	0.532559	0.496485
GOTERM_BP_DIRECT	GO:0045840~positive regulation of mitotic nuclear division	2	3.07692	0.0918591	TNF, INS	63	30	19349	20.4751	1	0.532559	0.496485
GOTERM_CC_DIRECT	GO:0097060~synaptic membrane	2	3.07692	0.0925164	GRIN2A, GRIN2B	64	31	20164	20.3266	1	0.636513	0.606907
GOTERM_MF_DIRECT	GO:0070330~aromatase activity	2	3.07692	0.0929637	CYP2B6, CYP3A4	64	29	18770	20.2263	1	0.535058	0.491675
GOTERM_BP_DIRECT	GO:0035633~maintenance of permeability of blood-brain barrier	2	3.07692	0.0947735	IL6, PTGS2	63	31	19349	19.8146	1	0.545043	0.508123
GOTERM_BP_DIRECT	GO:0001569~branching involved in blood vessel morphogenesis	2	3.07692	0.0947735	CTNNB1, VEGFA	63	31	19349	19.8146	1	0.545043	0.508123
GOTERM_BP_DIRECT	GO:0051966~regulation of synaptic transmission, glutamatergic	2	3.07692	0.0976788	TNF, DKK1	63	32	19349	19.1954	1	0.557275	0.519527
GOTERM_BP_DIRECT	GO:2000310~regulation of NMDA receptor activity	2	3.07692	0.0976788	GRIN2A, GRIN2B	63	32	19349	19.1954	1	0.557275	0.519527
GOTERM_MF_DIRECT	GO:0071889~14-3-3 protein binding	2	3.07692	0.0990518	PPP1R12A, AKT1	64	31	18770	18.9214	1	0.557705	0.512486
GOTERM_CC_DIRECT	GO:0000785~chromatin	7	10.7692	0.0996138	SREBF1, NR1H4, NFATC2, SP7, PPARA, NFKB1, GABPA	64	1024	20164	2.15375	1	0.646138	0.616085

## Sheet: Figure 1C
Category	Term		Count	%	PValue	Genes	List Total	Pop Hits	Pop Total	Fold Enrichment	Bonferroni	Benjamini	FDR
KEGG_PATHWAY	hsa04931	Insulin resistance	13	20	2.81727e-12	SREBF1, PRKAA2, G6PC1, TNF, NFKB1, INS, IL6, MAPK8, PIK3CA, AKT1, PCK1, PPARA, PCK2	54	108	8112	18.0823	6.53614e-10	4.09087e-10	2.25703e-10
KEGG_PATHWAY	hsa05417	Lipid and atherosclerosis	16	24.6154	3.52661e-12	CXCL8, NFATC2, MAPK14, TNF, NFKB1, PYCARD, CYP2A6, IL6, MAPK8, CYP2B6, PIK3CA, CASP3, CASP1, BCL2, AKT1, NLRP3	54	215	8112	11.1793	8.18177e-10	4.09087e-10	2.25703e-10
KEGG_PATHWAY	hsa04933	AGE-RAGE signaling pathway in diabetic complications	12	18.4615	2.83241e-11	IL6, MAPK8, CXCL8, CCND1, PIK3CA, CASP3, BCL2, AKT1, MAPK14, TNF, NFKB1, VEGFA	54	100	8112	18.0267	6.5712e-09	1.66749e-09	9.19996e-10
KEGG_PATHWAY	hsa04068	FoxO signaling pathway	13	20	2.87499e-11	PRKAA2, MAPK14, G6PC1, INS, STK11, IL6, MAPK8, PIK3CA, CCND1, CAT, AKT1, PCK1, PCK2	54	131	8112	14.9075	6.66997e-09	1.66749e-09	9.19996e-10
KEGG_PATHWAY	hsa04625	C-type lectin receptor signaling pathway	12	18.4615	4.37581e-11	PYCARD, IL6, MAPK8, PIK3CA, CASP1, NFATC2, NLRP3, AKT1, MAPK14, PTGS2, TNF, NFKB1	54	104	8112	17.3333	1.01519e-08	2.03037e-09	1.12021e-09
KEGG_PATHWAY	hsa04936	Alcoholic liver disease	13	20	7.48507e-11	SREBF1, CXCL8, PRKAA2, MAPK14, TNF, NFKB1, IL6, MAPK8, CCND1, CASP3, AKT1, CTNNB1, PPARA	54	142	8112	13.7527	1.73654e-08	2.89423e-09	1.59681e-09
KEGG_PATHWAY	hsa04932	Non-alcoholic fatty liver disease	13	20	2.09809e-10	SREBF1, CXCL8, PRKAA2, MAPK14, TNF, NFKB1, INS, IL6, MAPK8, PIK3CA, CASP3, AKT1, PPARA	54	155	8112	12.5993	4.86757e-08	6.95367e-09	3.83651e-09
KEGG_PATHWAY	hsa04920	Adipocytokine signaling pathway	10	15.3846	4.48311e-10	STK11, MAPK8, PRKAA2, AKT1, PCK1, PPARA, TNF, G6PC1, NFKB1, PCK2	54	69	8112	21.7713	1.04008e-07	1.3001e-08	7.17298e-09
KEGG_PATHWAY	hsa05135	Yersinia infection	12	18.4615	8.86309e-10	PYCARD, IL6, MAPK8, CXCL8, PIK3CA, CASP1, NFATC2, NLRP3, AKT1, MAPK14, TNF, NFKB1	54	137	8112	13.1582	2.05624e-07	2.28471e-08	1.26053e-08
KEGG_PATHWAY	hsa05133	Pertussis	10	15.3846	1.08886e-09	PYCARD, IL6, MAPK8, CXCL8, CASP3, CASP1, NLRP3, MAPK14, TNF, NFKB1	54	76	8112	19.7661	2.52616e-07	2.52616e-08	1.39374e-08
KEGG_PATHWAY	hsa05167	Kaposi sarcoma-associated herpesvirus infection	13	20	2.81807e-09	CXCL8, NFATC2, PTGS2, MAPK14, NFKB1, VEGFA, IL6, MAPK8, PIK3CA, CCND1, CASP3, AKT1, CTNNB1	54	194	8112	10.0664	6.53792e-07	5.94357e-08	3.27921e-08
KEGG_PATHWAY	hsa05132	Salmonella infection	14	21.5385	4.43128e-09	CXCL8, MAPK14, TNF, NFKB1, PYCARD, IL6, MAPK8, PIK3CA, CASP3, CASP1, BCL2, AKT1, NLRP3, CTNNB1	54	249	8112	8.44623	1.02806e-06	8.56714e-08	4.7267e-08
KEGG_PATHWAY	hsa05161	Hepatitis B	12	18.4615	5.30006e-09	IL6, MAPK8, CXCL8, PIK3CA, CCNE1, CASP3, BCL2, NFATC2, AKT1, MAPK14, TNF, NFKB1	54	162	8112	11.1276	1.22961e-06	9.45856e-08	5.21852e-08
KEGG_PATHWAY	hsa05163	Human cytomegalovirus infection	13	20	1.51196e-08	CXCL8, NFATC2, PTGS2, MAPK14, TNF, NFKB1, VEGFA, IL6, PIK3CA, CCND1, CASP3, AKT1, CTNNB1	54	225	8112	8.67951	3.50774e-06	2.50554e-07	1.38236e-07
KEGG_PATHWAY	hsa04152	AMPK signaling pathway	10	15.3846	6.43473e-08	SREBF1, STK11, PRKAA2, CCND1, PIK3CA, AKT1, PCK1, G6PC1, PCK2, INS	54	120	8112	12.5185	1.49285e-05	9.95239e-07	5.49097e-07
KEGG_PATHWAY	hsa05418	Fluid shear stress and atherosclerosis	10	15.3846	2.29588e-07	MAPK8, PRKAA2, PIK3CA, BCL2, CTNNB1, AKT1, MAPK14, TNF, NFKB1, VEGFA	54	139	8112	10.8074	5.32631e-05	3.32903e-06	1.83671e-06
KEGG_PATHWAY	hsa04151	PI3K-Akt signaling pathway	14	21.5385	2.88006e-07	PRKAA2, G6PC1, NFKB1, INS, VEGFA, STK11, IL6, PIK3CA, CCND1, CCNE1, BCL2, AKT1, PCK1, PCK2	54	354	8112	5.94099	6.68152e-05	3.80367e-06	2.09858e-06
KEGG_PATHWAY	hsa04917	Prolactin signaling pathway	8	12.3077	2.95112e-07	MAPK8, CCND1, PIK3CA, AKT1, TNFRSF11A, MAPK14, NFKB1, INS	54	70	8112	17.1683	6.84638e-05	3.80367e-06	2.09858e-06
KEGG_PATHWAY	hsa04668	TNF signaling pathway	9	13.8462	5.4288e-07	IL6, MAPK8, PIK3CA, CASP3, AKT1, MAPK14, PTGS2, TNF, NFKB1	54	112	8112	12.0714	0.00012594	6.52814e-06	3.60173e-06
KEGG_PATHWAY	hsa05169	Epstein-Barr virus infection	11	16.9231	5.62771e-07	IL6, MAPK8, CCND1, PIK3CA, CCNE1, CASP3, BCL2, AKT1, MAPK14, TNF, NFKB1	54	202	8112	8.18042	0.000130554	6.52814e-06	3.60173e-06
KEGG_PATHWAY	hsa05010	Alzheimer disease	14	21.5385	7.31963e-07	AXIN2, PTGS2, TNF, GRIN2B, DKK1, NFKB1, INS, IL6, GRIN2A, MAPK8, PIK3CA, CASP3, AKT1, CTNNB1	54	384	8112	5.47685	0.000169801	8.08644e-06	4.46149e-06
KEGG_PATHWAY	hsa05210	Colorectal cancer	8	12.3077	1.2213e-06	MAPK8, CCND1, PIK3CA, CASP3, BCL2, CTNNB1, AKT1, AXIN2	54	86	8112	13.9742	0.000283302	1.28792e-05	7.10576e-06
KEGG_PATHWAY	hsa05164	Influenza A	10	15.3846	1.33036e-06	PYCARD, IL6, CXCL8, PIK3CA, CASP3, CASP1, NLRP3, AKT1, TNF, NFKB1	54	171	8112	8.78493	0.000308596	1.34193e-05	7.40375e-06
KEGG_PATHWAY	hsa05134	Legionellosis	7	10.7692	1.63569e-06	PYCARD, IL6, CXCL8, CASP3, CASP1, TNF, NFKB1	54	57	8112	18.4483	0.000379409	1.58117e-05	8.7237e-06
KEGG_PATHWAY	hsa05222	Small cell lung cancer	8	12.3077	1.93251e-06	CCND1, PIK3CA, CCNE1, CASP3, BCL2, AKT1, PTGS2, NFKB1	54	92	8112	13.0628	0.000448241	1.79336e-05	9.89443e-06
KEGG_PATHWAY	hsa04657	IL-17 signaling pathway	8	12.3077	2.23553e-06	IL6, MAPK8, CXCL8, CASP3, MAPK14, PTGS2, TNF, NFKB1	54	94	8112	12.7849	0.000518508	1.99478e-05	1.10057e-05
KEGG_PATHWAY	hsa04621	NOD-like receptor signaling pathway	10	15.3846	2.44966e-06	PYCARD, IL6, MAPK8, CXCL8, CASP1, BCL2, NLRP3, MAPK14, TNF, NFKB1	54	184	8112	8.16425	0.000568161	2.08787e-05	1.15193e-05
KEGG_PATHWAY	hsa04910	Insulin signaling pathway	9	13.8462	2.51985e-06	SREBF1, MAPK8, PRKAA2, PIK3CA, AKT1, PCK1, G6PC1, PCK2, INS	54	137	8112	9.86861	0.000584434	2.08787e-05	1.15193e-05
KEGG_PATHWAY	hsa05215	Prostate cancer	8	12.3077	2.76395e-06	CCND1, PIK3CA, CCNE1, BCL2, CTNNB1, AKT1, NFKB1, INS	54	97	8112	12.3895	0.000641031	2.17319e-05	1.199e-05
KEGG_PATHWAY	hsa05162	Measles	9	13.8462	2.81016e-06	IL6, MAPK8, CCND1, PIK3CA, CCNE1, CASP3, BCL2, AKT1, NFKB1	54	139	8112	9.72662	0.000651745	2.17319e-05	1.199e-05
KEGG_PATHWAY	hsa05131	Shigellosis	11	16.9231	3.51565e-06	PYCARD, MAPK8, CXCL8, PIK3CA, CASP1, BCL2, NLRP3, AKT1, MAPK14, TNF, NFKB1	54	247	8112	6.69006	0.000815299	2.63107e-05	1.45162e-05
KEGG_PATHWAY	hsa05142	Chagas disease	8	12.3077	3.87536e-06	IL6, MAPK8, CXCL8, PIK3CA, AKT1, MAPK14, TNF, NFKB1	54	102	8112	11.7821	0.000898682	2.80964e-05	1.55015e-05
KEGG_PATHWAY	hsa05130	Pathogenic Escherichia coli infection	10	15.3846	4.30299e-06	PYCARD, IL6, MAPK8, CXCL8, CASP3, CASP1, NLRP3, MAPK14, TNF, NFKB1	54	197	8112	7.62549	0.000997797	3.01172e-05	1.66164e-05
KEGG_PATHWAY	hsa04620	Toll-like receptor signaling pathway	8	12.3077	4.41372e-06	IL6, MAPK8, CXCL8, PIK3CA, AKT1, MAPK14, TNF, NFKB1	54	104	8112	11.5556	0.00102346	3.01172e-05	1.66164e-05
KEGG_PATHWAY	hsa04066	HIF-1 signaling pathway	8	12.3077	6.03828e-06	IL6, PIK3CA, BCL2, AKT1, NFKB1, PDK1, INS, VEGFA	54	109	8112	11.0255	0.0013999	4.00252e-05	2.20829e-05
KEGG_PATHWAY	hsa04218	Cellular senescence	9	13.8462	6.64848e-06	IL6, CXCL8, CCND1, PIK3CA, CCNE1, NFATC2, AKT1, MAPK14, NFKB1	54	156	8112	8.66667	0.00154126	4.28457e-05	2.3639e-05
KEGG_PATHWAY	hsa05022	Pathways of neurodegeneration - multiple diseases	14	21.5385	8.01436e-06	AXIN2, PTGS2, MAPK14, TNF, GRIN2B, DKK1, NFKB1, IL6, GRIN2A, MAPK8, CASP3, CAT, BCL2, CTNNB1	54	476	8112	4.4183	0.00185761	5.02522e-05	2.77253e-05
KEGG_PATHWAY	hsa04024	cAMP signaling pathway	10	15.3846	1.09726e-05	GRIN2A, MAPK8, PPP1R12A, VIPR2, PIK3CA, AKT1, SSTR2, PPARA, GRIN2B, NFKB1	54	221	8112	6.79739	0.00254243	6.69908e-05	3.69605e-05
KEGG_PATHWAY	hsa04380	Osteoclast differentiation	8	12.3077	1.74221e-05	MAPK8, PIK3CA, NFATC2, AKT1, TNFRSF11A, MAPK14, TNF, NFKB1	54	128	8112	9.38889	0.0040338	0.000103639	5.71801e-05
KEGG_PATHWAY	hsa04211	Longevity regulating pathway	7	10.7692	2.23334e-05	STK11, PRKAA2, PIK3CA, CAT, AKT1, NFKB1, INS	54	89	8112	11.8152	0.00516801	0.000129534	7.14669e-05
KEGG_PATHWAY	hsa05200	Pathways in cancer	14	21.5385	2.59447e-05	CXCL8, AXIN2, PTGS2, NFKB1, VEGFA, IL6, MAPK8, PIK3CA, CCND1, CCNE1, CASP3, BCL2, AKT1, CTNNB1	54	531	8112	3.96066	0.00600118	0.000146809	8.09982e-05
KEGG_PATHWAY	hsa04370	VEGF signaling pathway	6	9.23077	3.76321e-05	PIK3CA, NFATC2, AKT1, MAPK14, PTGS2, VEGFA	54	59	8112	15.2768	0.00869282	0.000207873	0.000114688
KEGG_PATHWAY	hsa05165	Human papillomavirus infection	11	16.9231	4.55054e-05	CCND1, PIK3CA, CCNE1, CASP3, CTNNB1, AKT1, AXIN2, PTGS2, TNF, NFKB1, VEGFA	54	331	8112	4.99228	0.010502	0.000245518	0.000135458
KEGG_PATHWAY	hsa05205	Proteoglycans in cancer	9	13.8462	4.84008e-05	PPP1R12A, CCND1, PIK3CA, CASP3, CTNNB1, AKT1, MAPK14, TNF, VEGFA	54	205	8112	6.59512	0.0111664	0.000255204	0.000140802
KEGG_PATHWAY	hsa04660	T cell receptor signaling pathway	7	10.7692	5.41183e-05	MAPK8, PIK3CA, NFATC2, AKT1, MAPK14, TNF, NFKB1	54	104	8112	10.1111	0.0124773	0.00027901	0.000153937
KEGG_PATHWAY	hsa05170	Human immunodeficiency virus 1 infection	9	13.8462	6.14251e-05	MAPK8, PIK3CA, CASP3, BCL2, NFATC2, AKT1, MAPK14, TNF, NFKB1	54	212	8112	6.37736	0.01415	0.000303205	0.000167285
KEGG_PATHWAY	hsa05207	Chemical carcinogenesis - receptor activation	9	13.8462	6.14251e-05	CYP2B6, CCND1, PIK3CA, BCL2, AKT1, CYP3A4, PPARA, NFKB1, VEGFA	54	212	8112	6.37736	0.01415	0.000303205	0.000167285
KEGG_PATHWAY	hsa05160	Hepatitis C	8	12.3077	6.49538e-05	CCND1, PIK3CA, CASP3, CTNNB1, AKT1, PPARA, TNF, NFKB1	54	157	8112	7.65464	0.0149568	0.000313943	0.00017321
KEGG_PATHWAY	hsa05145	Toxoplasmosis	7	10.7692	8.19936e-05	MAPK8, CASP3, BCL2, AKT1, MAPK14, TNF, NFKB1	54	112	8112	9.38889	0.0188435	0.000388215	0.000214187
KEGG_PATHWAY	hsa05166	Human T-cell leukemia virus 1 infection	9	13.8462	8.50063e-05	IL6, MAPK8, CCND1, PIK3CA, CCNE1, NFATC2, AKT1, TNF, NFKB1	54	222	8112	6.09009	0.0195291	0.000394429	0.000217616
KEGG_PATHWAY	hsa04071	Sphingolipid signaling pathway	7	10.7692	0.000114854	MAPK8, PIK3CA, BCL2, AKT1, MAPK14, TNF, NFKB1	54	119	8112	8.8366	0.0262958	0.000516115	0.000284753
KEGG_PATHWAY	hsa05171	Coronavirus disease - COVID-19	9	13.8462	0.000115681	IL6, MAPK8, CXCL8, PIK3CA, CASP1, NLRP3, MAPK14, TNF, NFKB1	54	232	8112	5.82759	0.0264826	0.000516115	0.000284753
KEGG_PATHWAY	hsa05212	Pancreatic cancer	6	9.23077	0.000127701	MAPK8, CCND1, PIK3CA, AKT1, NFKB1, VEGFA	54	76	8112	11.8596	0.0291938	0.000558992	0.000308409
KEGG_PATHWAY	hsa05152	Tuberculosis	8	12.3077	0.000153435	IL6, MAPK8, CASP3, BCL2, AKT1, MAPK14, TNF, NFKB1	54	180	8112	6.67654	0.0349735	0.000659204	0.000363699
KEGG_PATHWAY	hsa04210	Apoptosis	7	10.7692	0.000238992	MAPK8, PIK3CA, CASP3, BCL2, AKT1, TNF, NFKB1	54	136	8112	7.73203	0.0539433	0.00100811	0.0005562
KEGG_PATHWAY	hsa04140	Autophagy - animal	7	10.7692	0.000290669	STK11, MAPK8, PRKAA2, PIK3CA, BCL2, AKT1, INS	54	141	8112	7.45784	0.0652209	0.0012042	0.000664386
KEGG_PATHWAY	hsa04510	Focal adhesion	8	12.3077	0.00030285	MAPK8, PPP1R12A, CCND1, PIK3CA, BCL2, CTNNB1, AKT1, VEGFA	54	201	8112	5.97899	0.0678595	0.00123265	0.000680083
KEGG_PATHWAY	hsa05226	Gastric cancer	7	10.7692	0.000391247	CCND1, PIK3CA, CCNE1, BCL2, CTNNB1, AKT1, AXIN2	54	149	8112	7.05742	0.0867879	0.00155408	0.000857425
KEGG_PATHWAY	hsa04015	Rap1 signaling pathway	8	12.3077	0.000395219	GRIN2A, PIK3CA, CTNNB1, AKT1, MAPK14, GRIN2B, INS, VEGFA	54	210	8112	5.72275	0.0876294	0.00155408	0.000857425
KEGG_PATHWAY	hsa01522	Endocrine resistance	6	9.23077	0.000421177	MAPK8, CCND1, PIK3CA, BCL2, AKT1, MAPK14	54	98	8112	9.19728	0.0931095	0.00162855	0.00089851
KEGG_PATHWAY	hsa05146	Amoebiasis	6	9.23077	0.000506491	IL6, CXCL8, PIK3CA, CASP3, TNF, NFKB1	54	102	8112	8.8366	0.110891	0.00192632	0.0010628
KEGG_PATHWAY	hsa05213	Endometrial cancer	5	7.69231	0.000530798	CCND1, PIK3CA, CTNNB1, AKT1, AXIN2	54	58	8112	12.9502	0.115894	0.00198621	0.00109584
KEGG_PATHWAY	hsa04064	NF-kappa B signaling pathway	6	9.23077	0.000553737	CXCL8, BCL2, TNFRSF11A, PTGS2, TNF, NFKB1	54	104	8112	8.66667	0.120589	0.00203916	0.00112505
KEGG_PATHWAY	hsa04922	Glucagon signaling pathway	6	9.23077	0.000630735	PRKAA2, AKT1, PCK1, PPARA, G6PC1, PCK2	54	107	8112	8.42368	0.136168	0.00228641	0.00126147
KEGG_PATHWAY	hsa04213	Longevity regulating pathway - multiple species	5	7.69231	0.000684593	PRKAA2, PIK3CA, CAT, AKT1, INS	54	62	8112	12.1147	0.146901	0.00244347	0.00134812
KEGG_PATHWAY	hsa04014	Ras signaling pathway	8	12.3077	0.00071805	GRIN2A, MAPK8, PIK3CA, AKT1, GRIN2B, NFKB1, INS, VEGFA	54	232	8112	5.18008	0.153502	0.00252406	0.00139258
KEGG_PATHWAY	hsa05221	Acute myeloid leukemia	5	7.69231	0.000918257	CCND1, PIK3CA, AKT1, MPO, NFKB1	54	67	8112	11.2106	0.191952	0.00317964	0.00175428
KEGG_PATHWAY	hsa04664	Fc epsilon RI signaling pathway	5	7.69231	0.000970964	MAPK8, PIK3CA, AKT1, MAPK14, TNF	54	68	8112	11.0458	0.201782	0.0033127	0.0018277
KEGG_PATHWAY	hsa04722	Neurotrophin signaling pathway	6	9.23077	0.00102146	MAPK8, PIK3CA, BCL2, AKT1, MAPK14, NFKB1	54	119	8112	7.57423	0.211087	0.00343447	0.00189488
KEGG_PATHWAY	hsa04622	RIG-I-like receptor signaling pathway	5	7.69231	0.00108271	MAPK8, CXCL8, MAPK14, TNF, NFKB1	54	70	8112	10.7302	0.222231	0.00353788	0.00195193
KEGG_PATHWAY	hsa05120	Epithelial cell signaling in Helicobacter pylori infection	5	7.69231	0.00108271	MAPK8, CXCL8, CASP3, MAPK14, NFKB1	54	70	8112	10.7302	0.222231	0.00353788	0.00195193
KEGG_PATHWAY	hsa04926	Relaxin signaling pathway	6	9.23077	0.00146547	MAPK8, PIK3CA, AKT1, MAPK14, NFKB1, VEGFA	54	129	8112	6.98708	0.288399	0.00472206	0.00260528
KEGG_PATHWAY	hsa01521	EGFR tyrosine kinase inhibitor resistance	5	7.69231	0.00169907	IL6, PIK3CA, BCL2, AKT1, VEGFA	54	79	8112	9.50774	0.325996	0.00539979	0.00297919
KEGG_PATHWAY	hsa05020	Prion disease	8	12.3077	0.00185291	IL6, GRIN2A, MAPK8, PIK3CA, CASP3, MAPK14, TNF, GRIN2B	54	273	8112	4.40212	0.349669	0.00580912	0.00320503
KEGG_PATHWAY	hsa05415	Diabetic cardiomyopathy	7	10.7692	0.00196571	MAPK8, PIK3CA, AKT1, MAPK14, PPARA, NFKB1, INS	54	203	8112	5.18008	0.366499	0.00608061	0.00335482
KEGG_PATHWAY	hsa05235	PD-L1 expression and PD-1 checkpoint pathway in cancer	5	7.69231	0.00263157	PIK3CA, NFATC2, AKT1, MAPK14, NFKB1	54	89	8112	8.43945	0.457371	0.00803323	0.00443212
KEGG_PATHWAY	hsa04010	MAPK signaling pathway	8	12.3077	0.00281817	MAPK8, CASP3, AKT1, MAPK14, TNF, NFKB1, INS, VEGFA	54	294	8112	4.08768	0.480422	0.00849111	0.00468475
KEGG_PATHWAY	hsa05323	Rheumatoid arthritis	5	7.69231	0.00308705	IL6, CXCL8, TNFRSF11A, TNF, VEGFA	54	93	8112	8.07646	0.511933	0.00918198	0.00506592
KEGG_PATHWAY	hsa05208	Chemical carcinogenesis - reactive oxygen species	7	10.7692	0.00314868	MAPK8, PIK3CA, CAT, AKT1, MAPK14, NFKB1, VEGFA	54	223	8112	4.7155	0.518884	0.00924676	0.00510166
KEGG_PATHWAY	hsa04930	Type II diabetes mellitus	4	6.15385	0.00327894	MAPK8, PIK3CA, TNF, INS	54	46	8112	13.0628	0.533251	0.00950892	0.0052463
KEGG_PATHWAY	hsa04150	mTOR signaling pathway	6	9.23077	0.00336517	STK11, PRKAA2, PIK3CA, AKT1, TNF, INS	54	156	8112	5.77778	0.542526	0.0096385	0.00531779
KEGG_PATHWAY	hsa04217	Necroptosis	6	9.23077	0.00365184	PYCARD, MAPK8, CASP1, BCL2, NLRP3, TNF	54	159	8112	5.66876	0.572062	0.010332	0.00570043
KEGG_PATHWAY	hsa05206	MicroRNAs in cancer	8	12.3077	0.00378398	CCND1, PIK3CA, CCNE1, CASP3, BCL2, PTGS2, NFKB1, VEGFA	54	310	8112	3.8767	0.58503	0.0105769	0.00583553
KEGG_PATHWAY	hsa04914	Progesterone-mediated oocyte maturation	5	7.69231	0.00430332	MAPK8, PIK3CA, AKT1, MAPK14, INS	54	102	8112	7.36383	0.632313	0.0118853	0.00655743
KEGG_PATHWAY	hsa04310	Wnt signaling pathway	6	9.23077	0.00450193	MAPK8, CCND1, NFATC2, CTNNB1, AXIN2, DKK1	54	167	8112	5.39721	0.648943	0.0122876	0.00677938
KEGG_PATHWAY	hsa04659	Th17 cell differentiation	5	7.69231	0.00527311	IL6, MAPK8, NFATC2, MAPK14, NFKB1	54	108	8112	6.95473	0.706712	0.0142251	0.00784835
KEGG_PATHWAY	hsa04923	Regulation of lipolysis in adipocytes	4	6.15385	0.00571922	PIK3CA, AKT1, PTGS2, INS	54	56	8112	10.7302	0.735699	0.0152512	0.00841448
KEGG_PATHWAY	hsa04935	Growth hormone synthesis, secretion and action	5	7.69231	0.00741274	MAPK8, PIK3CA, AKT1, SSTR2, MAPK14	54	119	8112	6.31186	0.822034	0.0195427	0.0107822
KEGG_PATHWAY	hsa04613	Neutrophil extracellular trap formation	6	9.23077	0.00772407	PIK3CA, CASP1, AKT1, MAPK14, MPO, NFKB1	54	190	8112	4.74386	0.834526	0.0201347	0.0111088
KEGG_PATHWAY	hsa04623	Cytosolic DNA-sensing pathway	4	6.15385	0.00793487	PYCARD, IL6, CASP1, NFKB1	54	63	8112	9.53792	0.842485	0.0204543	0.0112852
KEGG_PATHWAY	hsa05014	Amyotrophic lateral sclerosis	8	12.3077	0.00898082	GRIN2A, CASP3, CAT, CASP1, BCL2, MAPK14, TNF, GRIN2B	54	364	8112	3.30159	0.876679	0.0228961	0.0126324
KEGG_PATHWAY	hsa04728	Dopaminergic synapse	5	7.69231	0.0106002	GRIN2A, MAPK8, AKT1, MAPK14, GRIN2B	54	132	8112	5.69024	0.915616	0.026731	0.0147481
KEGG_PATHWAY	hsa01524	Platinum drug resistance	4	6.15385	0.0118728	PIK3CA, CASP3, BCL2, AKT1	54	73	8112	8.23135	0.9374	0.0293032	0.0161673
KEGG_PATHWAY	hsa04115	p53 signaling pathway	4	6.15385	0.0118728	CCND1, CCNE1, CASP3, BCL2	54	73	8112	8.23135	0.9374	0.0293032	0.0161673
KEGG_PATHWAY	hsa03320	PPAR signaling pathway	4	6.15385	0.0127731	PCK1, PPARA, CYP8B1, PCK2	54	75	8112	8.01185	0.949331	0.0311932	0.01721
KEGG_PATHWAY	hsa05220	Chronic myeloid leukemia	4	6.15385	0.0132375	CCND1, PIK3CA, AKT1, NFKB1	54	76	8112	7.90643	0.954571	0.0319907	0.01765
KEGG_PATHWAY	hsa05140	Leishmaniasis	4	6.15385	0.0137115	MAPK14, PTGS2, TNF, NFKB1	54	77	8112	7.80375	0.959363	0.0325822	0.0179764
KEGG_PATHWAY	hsa05017	Spinocerebellar ataxia	5	7.69231	0.0139036	GRIN2A, MAPK8, PIK3CA, AKT1, GRIN2B	54	143	8112	5.25253	0.961159	0.0325822	0.0179764
KEGG_PATHWAY	hsa04550	Signaling pathways regulating pluripotency of stem cells	5	7.69231	0.0139036	PIK3CA, CTNNB1, AKT1, AXIN2, MAPK14	54	143	8112	5.25253	0.961159	0.0325822	0.0179764
KEGG_PATHWAY	hsa05224	Breast cancer	5	7.69231	0.0152504	CCND1, PIK3CA, CTNNB1, AKT1, AXIN2	54	147	8112	5.1096	0.971713	0.0353809	0.0195205
KEGG_PATHWAY	hsa01523	Antifolate resistance	3	4.61538	0.01621	IL6, TNF, NFKB1	54	30	8112	15.0222	0.977439	0.0369068	0.0203624
KEGG_PATHWAY	hsa04662	B cell receptor signaling pathway	4	6.15385	0.0162263	PIK3CA, NFATC2, AKT1, NFKB1	54	82	8112	7.32791	0.977525	0.0369068	0.0203624
KEGG_PATHWAY	hsa04921	Oxytocin signaling pathway	5	7.69231	0.017801	PPP1R12A, PRKAA2, CCND1, NFATC2, PTGS2	54	154	8112	4.87734	0.984502	0.0400954	0.0221216
KEGG_PATHWAY	hsa04215	Apoptosis - multiple species	3	4.61538	0.0183304	MAPK8, CASP3, BCL2	54	32	8112	14.0833	0.986324	0.0408909	0.0225605
KEGG_PATHWAY	hsa05410	Hypertrophic cardiomyopathy	4	6.15385	0.0207562	IL6, PRKAA2, SGCB, TNF	54	90	8112	6.67654	0.992297	0.0458613	0.0253028
KEGG_PATHWAY	hsa04630	JAK-STAT signaling pathway	5	7.69231	0.0210258	IL6, CCND1, PIK3CA, BCL2, AKT1	54	162	8112	4.63649	0.992773	0.0460186	0.0253896
KEGG_PATHWAY	hsa04658	Th1 and Th2 cell differentiation	4	6.15385	0.0219867	MAPK8, NFATC2, MAPK14, NFKB1	54	92	8112	6.5314	0.994246	0.047672	0.0263018
KEGG_PATHWAY	hsa05225	Hepatocellular carcinoma	5	7.69231	0.0236666	CCND1, PIK3CA, CTNNB1, AKT1, AXIN2	54	168	8112	4.4709	0.996138	0.0508394	0.0280493
KEGG_PATHWAY	hsa05219	Bladder cancer	3	4.61538	0.0291966	CXCL8, CCND1, VEGFA	54	41	8112	10.9919	0.998966	0.0621432	0.0342859
KEGG_PATHWAY	hsa04725	Cholinergic synapse	4	6.15385	0.0372747	ACHE, PIK3CA, BCL2, AKT1	54	113	8112	5.3176	0.999851	0.0784812	0.0433
KEGG_PATHWAY	hsa04973	Carbohydrate digestion and absorption	3	4.61538	0.0375492	PIK3CA, AKT1, G6PC1	54	47	8112	9.58865	0.999861	0.0784812	0.0433
KEGG_PATHWAY	hsa05030	Cocaine addiction	3	4.61538	0.0405142	GRIN2A, GRIN2B, NFKB1	54	49	8112	9.19728	0.999932	0.0839223	0.046302
KEGG_PATHWAY	hsa05144	Malaria	3	4.61538	0.0420291	IL6, CXCL8, TNF	54	50	8112	9.01333	0.999953	0.0862899	0.0476082
KEGG_PATHWAY	hsa05203	Viral carcinogenesis	5	7.69231	0.0436709	CCND1, PIK3CA, CCNE1, CASP3, NFKB1	54	204	8112	3.68192	0.999968	0.0888741	0.049034
KEGG_PATHWAY	hsa04919	Thyroid hormone signaling pathway	4	6.15385	0.044222	CCND1, PIK3CA, CTNNB1, AKT1	54	121	8112	4.96602	0.999972	0.0892132	0.0492211
KEGG_PATHWAY	hsa04611	Platelet activation	4	6.15385	0.0469834	PPP1R12A, PIK3CA, AKT1, MAPK14	54	124	8112	4.84588	0.999986	0.0939668	0.0518438
KEGG_PATHWAY	hsa04650	Natural killer cell mediated cytotoxicity	4	6.15385	0.048871	PIK3CA, CASP3, NFATC2, TNF	54	126	8112	4.76896	0.999991	0.0969066	0.0534657
KEGG_PATHWAY	hsa05416	Viral myocarditis	3	4.61538	0.0582874	CCND1, SGCB, CASP3	54	60	8112	7.51111	0.999999	0.114599	0.063227
KEGG_PATHWAY	hsa05321	Inflammatory bowel disease	3	4.61538	0.0671105	IL6, TNF, NFKB1	54	65	8112	6.93333	1	0.130837	0.0721861
KEGG_PATHWAY	hsa00010	Glycolysis / Gluconeogenesis	3	4.61538	0.0707575	PCK1, G6PC1, PCK2	54	67	8112	6.72637	1	0.136798	0.0754747
KEGG_PATHWAY	hsa04072	Phospholipase D signaling pathway	4	6.15385	0.0720159	CXCL8, PIK3CA, AKT1, INS	54	148	8112	4.06006	1	0.138069	0.0761758
KEGG_PATHWAY	hsa00830	Retinol metabolism	3	4.61538	0.0726051	CYP2A6, CYP2B6, CYP3A4	54	68	8112	6.62745	1	0.138069	0.0761758
KEGG_PATHWAY	hsa05211	Renal cell carcinoma	3	4.61538	0.0744683	PIK3CA, AKT1, VEGFA	54	69	8112	6.5314	1	0.139328	0.0768705
KEGG_PATHWAY	hsa05204	Chemical carcinogenesis - DNA adducts	3	4.61538	0.0744683	CYP2A6, CYP3A4, PTGS2	54	69	8112	6.5314	1	0.139328	0.0768705
KEGG_PATHWAY	hsa05230	Central carbon metabolism in cancer	3	4.61538	0.076347	PIK3CA, AKT1, PDK1	54	70	8112	6.4381	1	0.1417	0.0781793
KEGG_PATHWAY	hsa05218	Melanoma	3	4.61538	0.0801495	CCND1, PIK3CA, AKT1	54	72	8112	6.25926	1	0.144331	0.0801495
KEGG_PATHWAY	hsa05223	Non-small cell lung cancer	3	4.61538	0.0801495	CCND1, PIK3CA, AKT1	54	72	8112	6.25926	1	0.144331	0.0801495
KEGG_PATHWAY	hsa00982	Drug metabolism - cytochrome P450	3	4.61538	0.0801495	CYP2A6, CYP2B6, CYP3A4	54	72	8112	6.25926	1	0.144331	0.0801495
KEGG_PATHWAY	hsa04934	Cushing syndrome	4	6.15385	0.0802532	CCND1, CCNE1, CTNNB1, AXIN2	54	155	8112	3.8767	1	0.144331	0.0802532
KEGG_PATHWAY	hsa05214	Glioma	3	4.61538	0.0859621	CCND1, PIK3CA, AKT1	54	75	8112	6.00889	1	0.153409	0.0859621
KEGG_PATHWAY	hsa00980	Metabolism of xenobiotics by cytochrome P450	3	4.61538	0.0918991	CYP2A6, CYP2B6, CYP3A4	54	78	8112	5.77778	1	0.162753	0.0918991
KEGG_PATHWAY	hsa04022	cGMP-PKG signaling pathway	4	6.15385	0.0952829	PPP1R12A, NFATC2, AKT1, INS	54	167	8112	3.59814	1	0.167324	0.0952829
KEGG_PATHWAY	hsa00983	Drug metabolism - other enzymes	3	4.61538	0.0959229	CYP2A6, CYP3A4, MPO	54	80	8112	5.63333	1	0.167324	0.0959229
KEGG_PATHWAY	hsa04530	Tight junction	4	6.15385	0.0978946	STK11, MAPK8, PRKAA2, CCND1	54	169	8112	3.55556	1	0.169489	0.0978946
